# Supplementary material for: Misinformation About Medical Cannabis in YouTube Videos: Systematic Review
Source: JMIR Form Res. 2025 Oct 6;9:e76723. doi: 10.2196/76723 (PMC12500220; doi:10.2196/76723)
Supplement: Multimedia Appendix 1 [file formative-v9-e76723-s001.xlsx]

## Sheet: Metadata
	Youtube Link	Youtube Title	Youtube Views	Country of origin	Duration (seconds)	Age (days)	Channel name	Number of likes	Number of comments	DISCERN Grade	HON Code
	https://www.youtube.com/watch?v=zNT8Zo_sfwo&ab_channel=RidewithLarry	Medical Marijuana and Parkinson's Part 3 of 3	11312981	N/A	154	2810	Ride with Larry	130788	9693	53	5
	https://www.youtube.com/watch?v=TXKjRkkoIOU&ab_channel=VICE	Marijuana Minors | WEEDIQUETTE	11226782	US	917	3887	VICE	109556	16046	66	6
	https://www.youtube.com/watch?v=yNYUnOMzb9s&ab_channel=TheInfographicsShow	What Happens To Your Body When Smoking Weed	10900071	US	1191	289	The Infographics Show	132085	7034	65	7
	https://www.youtube.com/watch?v=Nlcr1jd_Tok&ab_channel=TED-Ed	Is marijuana bad for your brain? - Anees Bahji	9584605	US	403	1705	TED-Ed	245006	14242	43	5
	https://youtu.be/FSdjvEnyRzk	Richardson father risks freedom to promote cannabis treatments for his daughter	9483640	US	206	2776	WFAA	202377	14114	49	6
	https://www.youtube.com/watch?v=1iIENII-lVo&ab_channel=AsapSCIENCE	THC vs CBD: What's In Your Weed?	9045242	N/A	240	2094	AsapSCIENCE	162199	6382	49	6
	https://www.youtube.com/watch?v=YE0ybIVUu6E&ab_channel=Insider	How Lowell Herb Co. Makes 4 Million Joints A Year	6914888	US	297	1805	Insider	89483	3892	45	4
	https://www.youtube.com/watch?v=w-dxMTDzMLY&ab_channel=NOVAPBSOfficial	The Cannabis Question I Full Documentary I NOVA I PBS	6776852	US	3214	1037	NOVA PBS Official	83215	11127	72	7
	https://www.youtube.com/watch?v=UCbqfBAhmPY&ab_channel=HubermanLabClips	How Marijuana Affects the Brain & Body | Dr. Andrew Huberman	5755546	US	1297	577	Huberman Lab Clips	83533	9964	57	8
	https://www.youtube.com/watch?v=fYMCA_Tg_vk&ab_channel=EndocaCBD	CBD Oil: How To Make Cannabis Oil at Home - Easily!	3174993	DK	340	3146	Endoca CBD	40179	\	40	5
	https://www.youtube.com/watch?v=8TPaCsQVwA8&ab_channel=Vox	A fact-checked debate about legal weed	2082693	US	692	597	Vox	77976	4897	53	6
	https://www.youtube.com/watch?v=rg0wE3lx4f4&ab_channel=VICE	How Amsterdam Weed Dealers Get Around the 500g Limit | WEEDIQUETTE	1566290	US	2533	42	VICE	24999	1649	39	5
	https://www.youtube.com/watch?v=2AeTDIyKDUs&ab_channel=MedicalSecrets	What they don't tell you about cannabis before surgery- Dr. Kaveh LIVE	1504596	US	1334	414	Medical Secrets	38950	4654	48	7
	https://www.youtube.com/watch?v=OEIBGALIw3w&ab_channel=PowerfulJRE	CNN's Dr. Sanjay Gupta on Reversing His Medical Marijuana Stance	1484657	N/A	501	1024	PowerfulJRE	25258	4517	45	5
	https://www.youtube.com/watch?v=_F-61imwxF8&ab_channel=ENDEVR	Cannabis: Stigmatized Wonder Drug | ENDEVR Documentary	1403492	DE	3125	485	ENDEVR	17382	2621	64	7
	https://www.youtube.com/watch?v=MnCKWQ5Y_Xw&ab_channel=VICE	Serbian Cannabis: Between Pain and the Law	1351519	US	1700	2997	VICE	12498	2567	64	6
	https://www.youtube.com/watch?v=ciQ4ErmhO7g&ab_channel=TEDxTalks	The surprising story of medical marijuana and pediatric epilepsy | Josh Stanley | TEDxBoulder	1048144	N/A	1137	3945	TEDx Talks	9042	839	62	6
	https://www.youtube.com/watch?v=3GZa9X0-XQc&ab_channel=DoctorER	DOES CBD REALLY DO ANYTHING? Real Doctor Explains Everything You Need Know About Cannabidiol CBD Oil	908465	US	485	1185	Doctor ER	17864	1964	75	8
	https://www.youtube.com/watch?v=3N8QMeIsX2c&ab_channel=TEDxTalks	Why I changed my mind about medicinal cannabis | Hugh Hempel | TEDxUniversityofNevada	823403	N/A	866	3468	TEDx Talks	13344	1734	57	6
	https://www.youtube.com/watch?v=171F7bi4oeE&ab_channel=HowWeedGrowatHome-IndoorCannabisTutorials	HOW TO GROW WEED: EASY COMPLETE GUIDE for Beginners - Indoor Cannabis - 2023 UPDATED	796838	US	911	526	How Weed Grow at Home - Indoor Cannabis Tutorials	22259	782	39	4
	https://www.youtube.com/watch?v=hyvLywtVJyM&ab_channel=PBSNewsHour	Retired cop guides Arizona seniors as medical cannabis coach	659665	US	411	1812	PBS NewsHour	13404	N/A	43	4
	https://www.youtube.com/watch?v=RZZ79uhCulk&ab_channel=SPIRITUALSo	STOP SMOKING MEDICAL MARIJUANA !! 🧪🥼	654243	US	658	1905	SPIRITUAL So	31296	8860	35	2
	https://www.youtube.com/watch?v=B4Qb3YklwnE&ab_channel=ThisMorning	Woman Grew Her Own Cannabis and Told the Police | This Morning	606989	GB	571	1925	This Morning	10759	52	40	4
	https://www.youtube.com/watch?v=9z-GcujgJWk&ab_channel=U.S.Dept.ofVeteransAffairs	Can Veterans Use Marijuana? | VA Benefits & Using Medical Marijuana | CBD, THC, Cannabis | theSITREP	581704	US	133	905	U.S. Dept. of Veterans Affairs	9132	N/A	49	6
	https://www.youtube.com/watch?v=0ygtX2nyexo&ab_channel=TED	A doctor's case for medical marijuana | David Casarett	559578	US	907	2634	TED	9060	954	59	6
	https://www.youtube.com/watch?v=j4GpGHgOHAk&ab_channel=JavierHasse	Acreage Cannabis Ad Rejected For Super Bowl By CBS	555422	N/A	60	2017	Javier Hasse	6736	470	28	4
	https://www.youtube.com/watch?v=qZrwgCE01Zg&ab_channel=VICE	The Green Rush to Colorado's Multibillion-Dollar Weed Industry | WEEDIQUETTE	509315	US	2475	97	VICE	7493	649	40	5
	https://www.youtube.com/watch?v=9sVsR2DsFKs&ab_channel=UNINTERRUPTED	Al Harrington And David Stern Talk Medical Marijuana | THE CONCEPT OF CANNABIS	508813	US	849	2473	UNINTERRUPTED	6063	661	40	5
	https://www.youtube.com/watch?v=jyAGlb8PMRc&t=230s&ab_channel=TEDxTalks	Cannabis: Separating the Science from the Hype | Mara Gordon | TEDxPaloAlto	501174	N/A	886	1897	TEDx Talks	9415	889	68	8
	https://www.youtube.com/watch?v=5EDhJkJ-17s&ab_channel=BillWard	How To Grow Medical Cannabis Part # 1:Planting And Watering Germinated Seeds + SuperCropping #FC4800	482855	CA	1699	1391	Bill Ward	6113	559	49	7
	https://www.youtube.com/watch?v=8Md2WNqqxTQ&ab_channel=HolisticPlantHealth.channel	Medical Cannabis and Its Impact on Human Health a Cannabis Documentary	454392	N/A	2847	4889	HolisticPlantHealth .channel	5295	1209	56	6
	https://www.youtube.com/watch?v=LZ0Fy8zAr4o&ab_channel=FootprintsofTheFrontier	Cannabis Cowboys: A History of Weed in the Old Wild West...	433141	US	1046	61	Footprints of The Frontier	9648	1199	46	6
	https://www.youtube.com/watch?v=ozu0K0MkU-s&ab_channel=MiamiHerald	A former pot smuggler buys legal weed inside a medical marijuana dispensary	408153	US	177	1843	Miami Herald	5842	615	34	4
	https://www.youtube.com/watch?v=0qSGgv0nkXI&ab_channel=DrewIsSharing	How To Get Legal Weed In The UK	378258	US	561	487	DrewIsSharing	7531	1257	29	4
	https://www.youtube.com/watch?v=wVlIZkbdwF4&ab_channel=TEDxTalks	The Potential Benefits of Medical Marijuana | Dr. Alan Shackelford | TEDxCincinnati	370787	N/A	622	2202	TEDx Talks	6992	566	51	6
	https://www.youtube.com/watch?v=9ioJbVyNg08&ab_channel=TEDxTalks	Behind the smokescreen of medical cannabis | Dedi Meiri | TEDxTelAviv	368004	N/A	1042	2254	TEDx Talks	6223	828	54	5
	https://www.youtube.com/watch?v=_ztEOsnIXp4&ab_channel=RidewithLarry	Medical Marijuana and Parkinson's Part 2 of 3	343196	N/A	149	2811	Ride with Larry	2444	163	36	3
	https://www.youtube.com/watch?v=YM5eX1qcPJ8&ab_channel=CNN	Toddler's seizures treated with medical marijuana	335010	N/A	109	3044	CNN	2303	327	40	4
	https://www.youtube.com/watch?v=QkSnuUu4cY8&ab_channel=TheWallStreetJournal	Five Things Medical Marijuana Won't Tell You | Medical Marijana	305489	US	245	4008	The Wall Street Journal	1252	505	35	4
	https://www.youtube.com/watch?v=UsrBpqQl_Tg&ab_channel=ABCAustralia	Boom in use of medical cannabis in Australia 🌿⚕ | Landline | ABC Australia	303650	AU	752	339	ABC Australia	4005	649	43	5
	https://www.youtube.com/watch?v=SgX4zwiYvDM&ab_channel=CBSColorado	77-Year-Old Coloradan With Parkinson's Does An About Face On Marijuana	270596	US	130	2344	CBS Colorado	1976	429	30	3
	https://www.youtube.com/watch?v=ohMeUJPyRiQ&ab_channel=ArthritisSocietyCanada	Medical Cannabis: What people with arthritis need to know	244128	CA	243	3314	Arthritis Society Canada	2032	233	42	4
	https://www.youtube.com/watch?v=3CK7cdNZb5Q&ab_channel=VICE	Why Marijuana Could Help Save Veteran Lives | WEEDIQUETTE	239526	US	2649	104	VICE	7075	1141	46	5
	https://www.youtube.com/watch?v=Gtrpc_SgtKw&ab_channel=CNN	Girl, 7, uses medical marijuana for cancer treatment	235633	N/A	212	4266	CNN	1463	576	31	2
	https://www.youtube.com/watch?v=WQmJH1iE9F8&ab_channel=DrewIsSharing	I Got A UK Medical Cannabis Card!	235298	US	513	1296	DrewIsSharing	5634	970	30	4
	https://www.youtube.com/watch?v=ZIoczkkHh0A&ab_channel=VICE	The Paiute Tribe's Marijuana Venture | WEEDIQUETTE	222009	US	1326	31	VICE	7489	789	42	5
	https://www.youtube.com/watch?v=4LxzQG2w5Ng&ab_channel=BBCWorldService	How Thailand's lucrative cannabis industry is under threat - BBC World Service Documentaries	218404	GB	533	137	BBC World Service	2173	897	39	4
	https://www.youtube.com/watch?v=Ne-JZQ0LHyo&ab_channel=DrewIsSharing	Travelling With Medical Weed	217439	US	388	417	DrewIsSharing	3986	509	31	2
	https://www.youtube.com/watch?v=SVkek_5Zrzs&ab_channel=DrewIsSharing	£6/g UK Medical... is it any good?	215806	US	417	197	DrewIsSharing	3955	629	30	2
	https://www.youtube.com/watch?v=uS1Mejt2ffI&ab_channel=DrewIsSharing	I Recorded My Appointment With My Weed Doctor	212061	US	490	465	DrewIsSharing	4999	775	31	2
	https://www.youtube.com/watch?v=klhIcvelwqs&ab_channel=ABCNews%28Australia%29	New RMIT, CDU study finds cannabis has 'deadly' effect on melanomas in laboratory | ABC News	211009	AU	137	150	ABC News (Australia)	2338	N/A	34	5
	https://www.youtube.com/watch?v=-Xze728i5Hg&ab_channel=AFPNewsAgency	Grandma's magic remedy:' Mexico's medical marijuana secret	202530	N/A	84	3154	AFP News Agency	2178	209	N/A	N/A
	https://www.youtube.com/watch?v=OdQ-87OrTtY&ab_channel=KCCI	Medical Marijuana: How It Works In California	199913	N/A	359	5208	KCCI	N/A	N/A	34	2
	https://www.youtube.com/watch?v=5zyPwvVsN58&ab_channel=DrewIsSharing	30% UK Medical... is it any good?	199711	US	498	135	DrewIsSharing	5473	659	31	2
	https://www.youtube.com/watch?v=S9ufyYtiA7s&ab_channel=Forbes	What Rescheduling Marijuana Means For The Cannabis Industry	194386	N/A	321	92	Forbes	3129	777	36	3
	https://www.youtube.com/watch?v=GKkFL1sTigc&ab_channel=TheNewYorkTimes	The Fight Over Medical Marijuana | Op-Docs | The New York Times	191799	N/A	414	4285	The New York Times	1170	548	35	4
	https://www.youtube.com/watch?v=HA3Ek3T5WEE&ab_channel=TEDxTalks	Medical Marijuana: The Ultimate Disease Defeating Drug | Viki Vaurora | TEDxBangalore	181909	N/A	480	3042	TEDx Talks	4907	N/A	46	6
	https://www.youtube.com/watch?v=9XHEoUeAD7s&ab_channel=Denver7	Charlotte's Web medical cannabis soon to be widely available to Colorado children	176862	US	264	3728	Denver7	1373	192	37	4
	https://www.youtube.com/watch?v=7H3pe-bJxqw&ab_channel=WUSA9	VERIFY: Does TSA allow hemp-CBD products and medical marijuana?	152057	US	87	1892	WUSA9	736	224	28	2
	https://www.youtube.com/watch?v=I9315LVK8i8&ab_channel=ArthritisSocietyCanada	The Science of Medical Cannabis for Arthritis	144464	CA	3610	2788	Arthritis Society Canada	1413	63	60	7
	https://www.youtube.com/watch?v=kunGxAHB0-k&ab_channel=TODAY	Could cannabis become a medical staple? New research reveals more benefits | Today Show Australia	139857	AU	259	469	TODAY	1927	N/A	35	4
	https://www.youtube.com/watch?v=HYigMWABO6w&ab_channel=DrewIsSharing	The Most Expensive UK MEDICAL	128826	US	549	72	DrewIsSharing	3052	595	31	2
	https://www.youtube.com/watch?v=HzL_2CwRuCM&ab_channel=CBSNewYork	Inside Medical Marijuana Grow Facility	128209	US	206	2848	CBS New York	442	52	33	3
	https://www.youtube.com/watch?v=ze1XCWzJSEA&ab_channel=BillWard	How To Grow medical Cannabis Part 5. Early Flower Training. Huge Giveaway.. ENTER BELOW. #marshydro	122331	CA	1299	1349	Bill Ward	4077	2870	38	7
	https://www.youtube.com/watch?v=9kmt6LlVUnU&ab_channel=KSHB41	Medical marijuana card-holder’s possession arrest sparks outrage	122287	US	143	1695	KSHB 41	1142	497	40	4
	https://www.youtube.com/watch?v=B2Yv_RNn2F0&ab_channel=ChunkzandFillyShowClips	Stevo's MEDICAL Reason For Smoking Cannabis	120590	GB	659	125	Chunkz and Filly Show Clips	1784	250	24	2
	https://www.youtube.com/watch?v=IMvsPPOP_vk&ab_channel=CBSMiami	A Big Victory For Medical Marijuana Users Who Live In The City Of Miami.	106532	US	129	813	CBS Miami	729	257	27	3
	https://www.youtube.com/watch?v=fOa_2Bc-lfY&ab_channel=FOX11LosAngeles	'Medical Marijuana Helps My Son With Rare Disease'	103999	US	474	4251	FOX 11 Los Angeles	927	195	41	4
	https://www.youtube.com/watch?v=ES5IElMW7mM&t=31s&ab_channel=DrewIsSharing	NEW UK MEDICAL! 30% GMO, Big Narstie Medical & Living Soil Organics	100827	US	363	226	DrewIsSharing	1571	303	27	2
	https://www.youtube.com/watch?v=Nczn6ahnKws&ab_channel=WFLANewsChannel8	Florida man charged with marijuana possession even with his medical marijuana card	100381	US	152	1806	WFLA News Channel 8	1029	693	22	2
	https://www.youtube.com/watch?v=98pQ04ZNIiI&ab_channel=CNN	Mom: Medical marijuana saved my ill son	98022	N/A	315	3858	CNN	897	207	27	3
	https://www.youtube.com/watch?v=d9e_0_YCxUs&ab_channel=DoctorER	Is Marijuana Harmful to Health? Or Helpful? ER Doctor Explains Medical Marijuana & Cannabis	95010	US	518	1705	Doctor ER	1712	717	58	7
	https://www.youtube.com/watch?v=_YN8KcmW1eM&ab_channel=DrewIsSharing	NEW UK MEDICAL! Gelato 33, Fiji Sunset & Sourdough!	89547	US	305	303	DrewIsSharing	1715	335	26	3
	https://www.youtube.com/watch?v=43JPxxpycJk&ab_channel=NME	Legalise it: Damian Marley, Professor Green and more debate medical cannabis at Parliament	88854	GB	1603	2226	NME	2310	367	41	5
	https://www.youtube.com/watch?v=1QgBrOYaVOk&ab_channel=MM411	Parkinson's Patient Finds Better Quality of Life with Medical Cannabis	88578	US	360	4115	MM411	710	101	43	5
	https://www.youtube.com/watch?v=x_otUB7pVMA&ab_channel=MM411	Crohn's Disease Survivor Shona Banda Tells How Medical Marijuana Oil Helps Her "Live Free"	86041	US	156	4955	MM411	598	114	29	4
	https://www.youtube.com/watch?v=uHvXKgKeVN8&ab_channel=fhurst1st	Medical Cannabis Helps With 10 year olds Autism	85445	US	217	5439	fhurst1st	541	N/A	31	4
	https://www.youtube.com/watch?v=C8NbJI3L2Rw&ab_channel=TheYoungTurks	Is Medical Marijuana Too Strong?	84873	US	325	4149	The Young Turks	1435	1504	29	3
	https://www.youtube.com/watch?v=L6pxHO1wMYQ&ab_channel=AbsoluteDocumentaries	The Power Of Cannabis | Medical Marijuana Documentary | Absolute Documentaries	84752	GB	2515	1066	Absolute Documentaries	983	83	41	5
	https://www.youtube.com/watch?v=jdJCrbNmRUA&ab_channel=DrewIsSharing	Why I Use Medical Cannabis	81921	US	466	70	DrewIsSharing	4376	893	30	2
	https://www.youtube.com/watch?v=4RqYXmSZRUQ&ab_channel=DrewIsSharing	UK Medical Cannabis Card UPDATE!	78415	US	355	1341	DrewIsSharing	2202	360	26	2
	https://www.youtube.com/watch?v=1bbmVbf3KwU&ab_channel=Nickydonaldson	Police Scotland Charging Me With Possession of cannabis (I have a prescription)	78370	N/A	242	261	Nicky donaldson	899	666	26	2
	https://www.youtube.com/watch?v=K0t45T1YjmA&ab_channel=ReviewTechUSA	How Medical Marijuana Has Changed My life	77487	US	753	1211	ReviewTechUSA	6470	1450	43	5
	https://www.youtube.com/watch?v=NN6LxlJoQ8Y&ab_channel=Arizona%E2%80%99sFamily%283TV%2FCBS5%29	VIDEO: Autistic boy finds relief with medical marijuana	77153	US	152	2183	Arizona’s Family (3TV / CBS 5)	1289	165	35	4
	https://www.youtube.com/watch?v=athEAk7zgkI&ab_channel=DrewIsSharing	Cancard... The UK Medical Card Turned SCAM?	75797	US	457	305	DrewIsSharing	2060	528	25	2
	https://www.youtube.com/watch?v=g2DHXzuFGLo&ab_channel=CBSNewYork	Health Watch: Mother Says Marijuana Saved Her Autistic Son	75372	US	130	2165	CBS New York	1201	272	33	3
	https://www.youtube.com/watch?v=gGUU7iGT8Ys&ab_channel=DrewIsSharing	Is Medical Weed Different To Recreational Weed?	74109	US	509	857	DrewIsSharing	2569	319	23	2
	https://www.youtube.com/watch?v=MbC1dKWeZxQ&ab_channel=BBCNews	What's in cannabis-derived medicines? - BBC News	73750	GB	146	2196	BBC News	863	208	27	3
	https://www.youtube.com/watch?v=jkzADXCeiEQ&ab_channel=TheInfographicsShow	THC vs CBD - Do You Know Your Weed?	73366	US	1299	36	The Infographics Show	2197	271	45	5
	https://www.youtube.com/watch?v=orNQ71VLXvo&ab_channel=Howcast	How to Obtain a Medical Marijuana Card | Marijuana	70462	US	206	4174	Howcast	469	98	39	4
	https://www.youtube.com/watch?v=YbZiS8K-sg4&ab_channel=TheProject	Calls For Changes To Medicinal Cannabis Driving Rules	69445	AU	472	677	The Project	1537	370	29	3
	https://www.youtube.com/watch?v=Zwu_PBk9Z3Q&ab_channel=OklahomaMedicalMarijuanaAuthority	OMMA Application Process for Patient License Renewals	68675	US	372	931	Oklahoma Medical Marijuana Authority	201	40	24	4
	https://www.youtube.com/watch?v=TeSw80ck-BQ&ab_channel=BBCNews	Why is it so difficult to get medicinal cannabis in the UK? - BBC News	66520	GB	256	318	BBC News	966	600	33	4
	https://www.youtube.com/watch?v=_eAXRLty5e4&ab_channel=ACLU	Cancer Patient Speaks Out About Medical Marijuana	66075	US	270	4694	ACLU	686	203	31	4
	https://www.youtube.com/watch?v=AYkuDlQHwmI&ab_channel=FOX13TampaBay	'Spice' warning: Medical marijuana user hospitalized after turning to synthetic marijuana	65759	US	149	961	FOX 13 Tampa Bay	625	346	27	4
	https://www.youtube.com/watch?v=u8QIXSg-j9E&ab_channel=SkyNews	Woman becomes first UK patient to get cannabis prescription	65154	GB	132	2069	Sky News	977	223	28	4
	https://www.youtube.com/watch?v=gSB2km7ELzY&ab_channel=PlantofRenown	Dr Sanjay Gupta Publicly Apologizes For Being SO WRONG about medical cannabis	64952	N/A	735	4012	PlantofRenown	516	138	33	5
	https://www.youtube.com/watch?v=d2SkQ_yL8CA&ab_channel=ThisMorning	Why Is Medical Cannabis Not Being Prescribed by Doctors? | This Morning	64688	GB	409	1731	This Morning	772	7	34	5
	https://www.youtube.com/watch?v=IqTWTaEOtic&ab_channel=WhatItDoobie	How to get your Medical Marijuana Patient Card! (FAST and EASY)	61307	US	412	983	What It Doobie	1708	242	28	3
	https://www.youtube.com/watch?v=LFnTtmOLhm8&t=2306s&ab_channel=AllieBethStuckey	Weed is Making People Schizophrenic | Ep 1022	61202	US	3905	44	Allie Beth Stuckey	1927	860	31	4
	https://www.youtube.com/watch?v=s0lP4MMy-v0&ab_channel=Howcast	Medical Marijuana & Urine Testing | Marijuana	58214	US	214	4170	Howcast	240	39	37	5
	https://www.youtube.com/watch?v=D6-Cx6a_ojA&ab_channel=11Alive	Dozens line up to purchase first medical marijuana sales in Georgia	58206	US	60	462	11Alive	194	110	29	4
	https://www.youtube.com/watch?v=epuTA5gLN2Y&ab_channel=Intergr8Health	PTSD and Medical Marijuana. A must watch	57952	N/A	628	3938	Intergr8Health	1121	165	35	5
	https://www.youtube.com/watch?v=O-mn5XkUty4&ab_channel=LolitaKorneagay%2CRN-Cansoom	How To Use Cannabis for Anxiety Relief | Top Questions Answered | Medical Marijuana for Anxiety	57344	US	388	1589	Lolita Korneagay, RN - Cansoom	1715	193	46	5
	https://www.youtube.com/watch?v=eB_J8nyB8nw&ab_channel=BradleyandAubrieBromlow	Steps to Get Your Medical Marijuana Card in Florida	57137	US	460	1345	Bradley and Aubrie Bromlow	1266	325	35	4
	https://www.youtube.com/watch?v=T7wngVrTfCQ&ab_channel=MayoClinic	Medical Marijuana: Mayo Clinic Radio	54942	US	470	2486	Mayo Clinic	433	N/A	40	4
	https://www.youtube.com/watch?v=isovdwUyLmM&ab_channel=HighTimes	2015 HIGH TIMES SoCal Medical Cannabis Cup: Hybrid Entries	54911	US	255	3464	High Times	252	28	27	3
	https://www.youtube.com/watch?v=ieBaRw9jAkw&ab_channel=9NewsAustralia	Medicinal cannabis users to be granted drug driving exemption in Queensland? | 9 News Australia	54637	AU	128	704	9 News Australia	792	N/A	28	3
	https://www.youtube.com/watch?v=cmYiXNUsi80&ab_channel=DrewIsSharing	UK Medical Tier List	53496	US	559	310	DrewIsSharing	976	249	25	2
	https://www.youtube.com/watch?v=CuqkdDtrmmk&ab_channel=KJRH-TV%7CTulsa%7CChannel2	Medical marijuana effects on Autism	53301	US	245	1914	KJRH -TV | Tulsa | Channel 2	924	156	34	4
	https://www.youtube.com/watch?v=6i767c0XQSE&ab_channel=SkyNews	'It's pot luck': Rise in people taking risk using cannabis to treat health conditions	52574	GB	128	513	Sky News	376	316	28	3
	https://www.youtube.com/watch?v=4ZYR_UpOlZ8&ab_channel=7NEWS-Australia	New medicinal cannabis clinics provide instant relief to suffering Australians | 7 News Australia	52411	US	108	175	7NEWS - Australia	362	N/A	34	3
	https://www.youtube.com/watch?v=nigDERi_fJQ&ab_channel=TimFerriss	How CBD/THC Impact Sleep | Dr. Matthew Walker	50436	US	490	557	Tim Ferriss	780	95	40	4
	https://www.youtube.com/watch?v=lK05szbVmx8&ab_channel=CBSNewYork	Doctors see more cases of illness affecting long-term marijuana users	50010	US	160	537	CBS New York	337	444	35	4
	https://www.youtube.com/watch?v=GJB_FK8VRig&ab_channel=CBCNews%3ATheNational	Push to loosen rules on Canadian cannabis sales, THC limits	49881	CA	121	433	CBC News: The National	334	N/A	36	5
	https://www.youtube.com/watch?v=G9VLdwcgQoY&ab_channel=KCTV5News	Good Question: How to apply for a medical marijuana card	49708	US	187	1801	KCTV5 News	589	125	27	3
	https://www.youtube.com/watch?v=uFgaiSctkrU&ab_channel=OnlineMedicalCard	Marijuana & Minors - Can You Consume Cannabis Under 21?	49492	US	152	2395	Online Medical Card	1687	70	28	3
	https://www.youtube.com/watch?v=9yFP0pWe9uE&ab_channel=ABS-CBNNews	Headstart: Senators open to legalizing medical marijuana	48966	PH	312	2068	ABS-CBN News	649	166	34	3
	https://www.youtube.com/watch?v=9BbDWWhY2gg&ab_channel=CBSMiami	Oil From Cannabis Used To Treat Anxiety, Depression	48400	US	117	2305	CBS Miami	346	80	25	3
	https://www.youtube.com/watch?v=8_67negNxvU&ab_channel=DiscoverMarijuana	Chew on This: Medical Marijuana Edibles | Discover Marijuana	47002	US	617	1017	Discover Marijuana	683	140	45	6
	https://www.youtube.com/watch?v=Gvn9xqTmKww&ab_channel=MayoClinic	Introduction to Medical Cannabis	46392	US	3485	989	Mayo Clinic	978	N/A	75	8
	https://www.youtube.com/watch?v=XkkGcLccmcI&ab_channel=NBC6SouthFlorida	EXTENDED - Dr. Oz Talks Sleep, Medical Marijuana, High Blood Pressure, & Health Tips for 2019	45738	US	552	2034	NBC 6 South Florida	598	56	45	4
	https://www.youtube.com/watch?v=xMeRwPDTQhw&ab_channel=InvigoratePhysicalTherapyandWellness	CBD Oil and Medical Marijuana for Parkinson's Disease	45704	US	4885	1772	Invigorate Physical Therapy and Wellness	566	96	43	5
	https://www.youtube.com/watch?v=4MWcaGajscg&ab_channel=WKYCChannel3	Ohio approves first dual-use licenses for recreational marijuana sales	44920	US	93	36	WKYC Channel 3	68	28	25	3
	https://www.youtube.com/watch?v=MGw2JJLwVxI&ab_channel=AARP	Medical Marijuana: Get the Facts	43038	US	157	1767	AARP	481	29	38	5
	https://www.youtube.com/watch?v=K_GIgZdi4mo&ab_channel=DrewIsSharing	I Am A UK Registered Medical Patient!	43003	US	391	1256	DrewIsSharing	2101	338	25	3
	https://www.youtube.com/watch?v=Wh96c-lrQEA&ab_channel=CareChannel	Understanding Medicinal Cannabis and its uses	41896	CA	361	1661	CareChannel	615	26	33	3
	https://www.youtube.com/watch?v=do0zxTq5QT4&ab_channel=9NewsAustralia	Ex-serviceman to lose driver’s licence over medicinal cannabis use | 9 News Australia	41836	AU	119	641	9 News Australia	462	N/A	25	2
	https://www.youtube.com/watch?v=7wYrilakc-8&ab_channel=Kady	THIS IS HUGE ! NEW UK Medical Cannabis News Update - Nov 2023	40005	GB	924	264	Kady	951	616	34	4
	https://www.youtube.com/watch?v=T-8D0BxQHzQ&ab_channel=JoshWolf	Getting My Medical Marijuana Card	38703	US	193	816	Josh Wolf	1727	42	30	3
	https://www.youtube.com/watch?v=vqcQ_mKdlA0&ab_channel=CassandraHelmick	HOW I GOT MY MEDICAL MARIJUANA CARD ONLINE!	38411	N/A	359	1672	Cassandra Helmick	560	113	31	4
	https://www.youtube.com/watch?v=Am_PuTz65UM&ab_channel=CBSEveningNews	CBS rejects Super Bowl ad touting medical marijuana	37695	N/A	127	2018	CBS Evening News	205	117	30	4
	https://www.youtube.com/watch?v=kGw2WyM268A&ab_channel=CuraleafClinic	Sapphire Medical Clinics First to Offer More Affordable UK Manufactured Medical Cannabis Products	37415	GB	555	1386	Curaleaf Clinic	567	159	37	5
	https://www.youtube.com/watch?v=UNSSuTSQI9I&ab_channel=NBCNews	Medical Marijuana Patients Have More Questions Than Answers On Treatment	36902	N/A	294	1116	NBC News	1074	284	49	5
	https://www.youtube.com/watch?v=hs2cc_UZww4&ab_channel=ABCNews%28Australia%29	Australian medicinal cannabis industry on cusp of major expansion | ABC News	36303	AU	179	957	ABC News (Australia)	595	N/A	33	3
	https://www.youtube.com/watch?v=W2Aj0cCQQ9c&ab_channel=AaronBosterMD	Medical Cannabis and MS: A Neurologist's Perspective	36180	US	850	431	Aaron Boster MD	3513	265	57	7
	https://www.youtube.com/watch?v=GLFbPtXLRF4&ab_channel=LosAngelesTimes	Getting medical cannabis to those who need it most | The Green Room	35654	US	589	793	Los Angeles Times	518	45	35	4
	https://www.youtube.com/watch?v=5UgRxyYkJj4&ab_channel=MiamiHerald	How to get a medical marijuana card in Florida	35577	US	98	1843	Miami Herald	368	65	27	3
	https://www.youtube.com/watch?v=nUUg-yl7zqU&ab_channel=ITVNews	Doctors given green light to prescribe medicinal cannabis in UK | ITV News	34821	GB	126	2199	ITV News	539	N/A	26	4
	https://www.youtube.com/watch?v=29yQWkz3-6Y&ab_channel=9NewsAustralia	Clinical trial into medical cannabis to get underway in the Gold Coast | 9 News Australia	34406	AU	136	161	9 News Australia	225	N/A	31	3
	https://www.youtube.com/watch?v=VFs8ua4mR40&ab_channel=BlackBeltBarrister	Legal status of Cannabis, and its misunderstandings in the UK	34377	GB	184	547	BlackBeltBarrister	1066	737	33	6
	https://www.youtube.com/watch?v=a_cQn_foUbw&ab_channel=FOX13TampaBay	Florida man fired after failing drug test for medical marijuana wants job back	33464	US	182	715	FOX 13 Tampa Bay	498	342	31	4
	https://www.youtube.com/watch?v=Xw7IKd8IPNo&ab_channel=Dr.Phil	Woman Claims Man's Medical Marijuana Use Altered His Personality	32641	US	289	977	Dr. Phil	596	291	30	3
	https://www.youtube.com/watch?v=FQMNdJLSHsM&ab_channel=LivingWellCancerResources	Medical Cannabis: What Patients With Cancer Need to Know	31039	N/A	2827	984	Living Well Cancer Resources	443	112	40	4
	https://www.youtube.com/watch?v=dDD1yfvekxg&ab_channel=NJ.com	How a facility grows and produces medical marijuana	30856	US	157	2168	NJ.com	142	17	34	5
	https://www.youtube.com/watch?v=JB_ljjWuTXo&ab_channel=SkyNews	ADHD sufferers self-medicating with cannabis due to NHS delays, charity warns	30541	GB	197	363	Sky News	609	203	34	4
	https://www.youtube.com/watch?v=4MmXWcXMz8s&ab_channel=MedicalCannabisUK-APatientsthoughts	What to expect after paying for your script 🌱💚	30431	GB	375	1042	Medical Cannabis UK - A Patients thoughts	834	183	33	5
	https://www.youtube.com/watch?v=468wi0PQr6w&ab_channel=UtahDepOfHealth	Medical Cannabis Cardholder Application Process	30295	N/A	451	1347	UtahDepOfHealth	502	48	35	4
	https://youtube.com/watch?v=d2k7ixpfIoY&ab_channel=TheCannabisConversation	Duterte now against legalization of medical marijuana	29220	GB	2804	1549	The Cannabis Conversation	212	13	59	6
	https://www.youtube.com/watch?v=t_-ugG0EXrU&ab_channel=KPRC2Click2Houston	Texas changes state law for medical marijuana	29139	US	126	1066	KPRC 2 Click2Houston	577	332	34	4
	https://www.youtube.com/watch?v=7iecqo6htcM&ab_channel=VICEAsia	Meet The Real Nancy Botwin - Dr. Dina, Medical Weed Consultant to Snoop Dogg & 2 Chainz	29115	SG	1162	1565	VICE Asia	698	66	38	5
	https://www.youtube.com/watch?v=kJ-STzJKBuA&ab_channel=Kady	New UK Medical Cannabis News Update 2024	28647	GB	1239	54	Kady	1177	445	35	4
	https://www.youtube.com/watch?v=aSJbeqkX-Jc&ab_channel=FOX13NewsUtah	Utah medical cannabis distributors optimistic about reclassification	28405	US	112	93	FOX 13 News Utah	282	95	26	3
	https://www.youtube.com/watch?v=_svQG9h5nWU&ab_channel=Reuters	Thailand tests THC levels in cannabis products	28187	US	89	767	Reuters	124	N/A	27	4
	https://www.youtube.com/watch?v=ZN2epyJyhyw&ab_channel=Cewpins	How to get your Medical Marijuana Card	28151	US	230	955	Cewpins	1329	108	28	3
	https://www.youtube.com/watch?v=n8LGcJaHpx0&ab_channel=AlJazeeraEnglish	Colombia on pace to become leading producer of medical cannabis	27877	QA	189	1020	Al Jazeera English	4363	110	34	4
	https://www.youtube.com/watch?v=wK1L4ESJeIM&ab_channel=TGAAustralia	Medicinal cannabis access for consumers	27009	AU	94	1407	TGA Australia	175	N/A	26	3
	https://www.youtube.com/watch?v=xr6SNBHA4w8&ab_channel=LewisWarner	Inside the facility set to be Scotland's first medicinal cannabis farm	26820	N/A	220	1170	Lewis Warner	312	145	27	4
	https://www.youtube.com/watch?v=nvVFV5Bs25A&ab_channel=ArthritisSocietyCanada	Medical cannabis for those 50 plus | Arthritis Talks	26458	CA	3500	1255	Arthritis Society Canada	270	17	67	6
	https://www.youtube.com/watch?v=qDUEk3iBqm8&ab_channel=1News	Medicinal cannabis costs could be slashed after two industry giants join forces	25605	NZ	120	926	1News	276	N/A	33	4
	https://www.youtube.com/watch?v=on_461PfpFY&ab_channel=DrJamesGill	The Real Story of Medical Cannabis: Myths Debunked - Dr. Gill	24615	GB	1472	547	Dr James Gill	1020	246	44	5
	https://www.youtube.com/watch?v=Wiwaaz1fjeg&ab_channel=DiscoverMarijuana	Medical Marijuana For Anxiety | Discover Marijuana	24591	US	499	1080	Discover Marijuana	554	93	36	6
	https://www.youtube.com/watch?v=M9ygNVTSMdM&t=17s&ab_channel=DiscoverMarijuana	How Does Cannabis Help with Cancer? | Discover Marijuana	24541	US	471	1233	Discover Marijuana	531	167	41	6
	https://www.youtube.com/watch?v=6cJGWX6xPdQ&ab_channel=ENDEVR	Cannabis to Save my Life: A Woman's Fight for Medical Marijuana | ENDEVR Documentary	24459	DE	3210	1251	ENDEVR	730	115	53	5
	https://www.youtube.com/watch?v=23qfLhKoaZU&ab_channel=VictorChou%2CM.D.	Rick Simpson Oil: Medical Marijuana Expert Doctor Victor Chou Discusses - MarijuanaClinicLa.com	23840	US	178	2180	Victor Chou, M.D.	272	N/A	37	4
	https://www.youtube.com/watch?v=khO7ykVNIyY&ab_channel=EarnestMedicine-HouseCallsFromtheFrontline	Medical Marijuana Made EASY | Ardent FX Infusion Press UNBOXING & REVIEW	23362	US	1626	828	Earnest Medicine- House Calls From the Frontline	374	51	25	3
	https://www.youtube.com/watch?v=SXwWzaQ9Aiw&ab_channel=TheGuardian	Billy Caldwell's mother: ‘Medical cannabis keeps my epileptic son alive’	23005	GB	160	2220	The Guardian	282	36	35	5
	https://www.youtube.com/watch?v=sNSfLEbGPr0&ab_channel=U.S.LawShield	Does a Medical Marijuana Card Affect Your Gun Rights?	22763	US	180	830	U.S. LawShield	611	140	34	4
	https://www.youtube.com/watch?v=ChHe_snW9CU&ab_channel=EdTalksAbout	How To Get Medical Cannabis In UK 🇬🇧 EXPLAINED……	22164	N/A	318	589	Ed Talks About	572	338	25	2
	https://www.youtube.com/watch?v=bKoRpeZs0d4&ab_channel=SkyNews	Medical cannabis ID helps policing	22121	GB	136	901	Sky News	352	139	38	4
	https://www.youtube.com/watch?v=swQ4FizEUVw&ab_channel=MosesThePharmacoach	Is cannabis compatible with your medications? Pharmacist answers!	21537	CA	357	1548	Moses The Pharmacoach	529	129	41	6
	https://youtube.com/watch?v=4K57TDZcaY4&ab_channel=ABC10News	San Diego lab warns of 'concerning' pesticide levels in cannabis products	21107	N/A	139	30	ABC 10 News	316	301	34	3
	https://www.youtube.com/watch?v=ydJAsKkNyOk&ab_channel=R.AGE	Medical Marijuana in Malaysia? | NEWSFLASH	21057	MY	521	2130	R.AGE	481	139	44	5
	https://www.youtube.com/watch?v=aBj3NNDgGK4&ab_channel=ITVNews	Patients and families ‘denied access’ to medicinal cannabis despite 2018 law change | ITV News	20695	GB	321	102	ITV News	488	431	39	4
	https://www.youtube.com/watch?v=pyggQbBoClE&ab_channel=ACurrentAffair	Claims cannabis suppliers are paying doctors to prescribe their products | A Current Affair	20600	AU	353	79	A Current Affair	289	N/A	35	4
	https://www.youtube.com/watch?v=3zOT7HPEcI4&ab_channel=CBSPittsburgh	Pa. Dispensaries Now Selling Dry Leaf Medical Marijuana	20505	N/A	134	2192	CBS Pittsburgh	200	77	29	3
	https://www.youtube.com/watch?v=udEKx9zCnaM&ab_channel=Reuters	Israelis smoke pain away at medical cannabis café	20497	US	126	872	Reuters	237	N/A	27	4
	https://www.youtube.com/watch?v=4O7CKelQQrA&ab_channel=StateMedicalBoardofOhio	For Patients: Ohio Medical Marijuana Control Program Overview	20048	US	311	2089	State Medical Board of Ohio	134	N/A	34	5
	https://www.youtube.com/watch?v=Th9usz9Olow&ab_channel=FOX26Houston	Texas bill would expand medical marijuana access	20003	US	105	470	FOX 26 Houston	238	117	29	4
	https://www.youtube.com/watch?v=0qlEI0ZkYTs&ab_channel=LegalBriefs	Can You Own A Gun With A Medical Marijuana Card?	19767	US	211	1873	Legal Briefs	368	99	31	4
	https://www.youtube.com/watch?v=OYpV96j5JUk&ab_channel=Newshub	'Legal weed': Prescription cannabis hits NZ pharmacy shelves | Newshub	19599	NZ	147	884	Newshub	206	N/A	37	5
	https://www.youtube.com/watch?v=XOPs3axiOmQ&ab_channel=ArthritisSocietyCanada	Medical Cannabis: What Research is Revealing | Arthritis Talks	19021	CA	3920	1051	Arthritis Society Canada	325	19	67	6
	https://www.youtube.com/watch?v=LrG1weS5qgM&ab_channel=ArirangNews	S. Korea to allow sales of imported medical cannabis for self-medication from March 12	18841	KR	101	1991	Arirang News	188	51	67	2
	https://www.youtube.com/watch?v=YeVs7aTh9vw&ab_channel=TheAspenInstitute	Surgeon General: "No such thing as Medical Marijuana"	18682	US	148	1866	The Aspen Institute	259	184	35	4
	https://www.youtube.com/watch?v=z8a4TWW_Vrs&ab_channel=DiscoverMarijuana	What Is Microdosing in Medical Marijuana? | Discover Marijuana	17972	US	726	1157	Discover Marijuana	338	59	49	6
	https://www.youtube.com/watch?v=Vr6Nvq1Bs70&ab_channel=TheMichaelJ.FoxFoundationforParkinson%27sResearch	Ask the MD: Medical Marijuana and Parkinson's Disease	17955	N/A	182	878	The Michael J. Fox Foundation for Parkinson's Research	169	42	29	3
	https://www.youtube.com/watch?v=JhmeFjPz59I&ab_channel=i24NEWSEnglish	How Israel is Getting High (Medical Cannabis Revolution)	17723	US	200	1297	i24NEWS English	378	125	33	4
	https://www.youtube.com/watch?v=SvbXMkYRhL8&ab_channel=SkyNewsAustralia	Medical cannabis driving laws are a ‘big problem’: Bladerstone	17594	AU	220	800	Sky News Australia	418	281	31	4
	https://www.youtube.com/watch?v=1wWXkl-qY1Y&ab_channel=FOX8NewsCleveland	Inside Canton medical marijuana dispensary	17145	US	110	2025	FOX 8 News Cleveland	119	29	29	3
	https://www.youtube.com/watch?v=xtjQMlWzo0Y&ab_channel=JamesFightingFibro	Prescribed medical cannabis for Fibromyalgia UK (my experience) it wasn’t ……	17046	N/A	1077	430	James Fighting Fibro	297	140	37	3
	https://www.youtube.com/watch?v=8uricFwIez8&ab_channel=StreamStarFilms	Medical Marijuana and Parkinson's (Michael J Fox)	17001	CA	814	2071	StreamStarFilms	102	20	26	3
	https://www.youtube.com/watch?v=yPSUo0P72ro&ab_channel=TODAY	Medical Marijuana For Kids With Severe Conditions? Attitudes May Be Shifting	16901	N/A	232	1034	TODAY	257	49	29	3
	https://www.youtube.com/watch?v=8vX95U6edJE&ab_channel=TheProject	Inside Australia's First Medicinal Cannabis Farm Worth $130 Million	16666	AU	257	863	The Project	223	83	27	3
	https://www.youtube.com/watch?v=Fa2WL_89S3k&ab_channel=WGNNews	Marijuana could interact with your prescription meds: What you need to know	16624	US	189	1451	WGN News	119	72	31	3
	https://www.youtube.com/watch?v=CZvLSjhTVlw&ab_channel=TheMotleyFool	How to Invest in Marijuana: Weed Stocks, Medical Marijuana, and Fertilizer Companies	16537	US	1709	2152	The Motley Fool	235	22	28	3
	https://www.youtube.com/watch?v=b2ROkCtpfhg&ab_channel=VirtualPharmaceuticalLab	How to get a cannabis prescription? Ask Charlie Harper's pharmacist	16444	GB	111	1399	Virtual Pharmaceutical Lab	210	22	24	4
	https://www.youtube.com/watch?v=TLLyfNnCQ7s&ab_channel=TODAY	Medicinal cannabis use rises with 260,000 prescriptions filled in six years | Today Show Australia	16103	AU	228	745	TODAY	272	N/A	26	4
	https://www.youtube.com/watch?v=FCMNCWCwTG8&ab_channel=WFLANewsChannel8	Medical marijuana coming to Circle K gas stations in Florida	16073	US	133	652	WFLA News Channel 8	313	265	27	4
	https://www.youtube.com/watch?v=FbOqUUBQais&ab_channel=Kady	I Found A New CHEAPER UK Medical Cannabis Clinic | In House Pharmacy | Free Repeats!	15989	GB	1465	327	Kady	512	272	37	5
	https://www.youtube.com/watch?v=5FCjAztigUY&ab_channel=CNBCTelevision	Trulieve CEO: Medical Cannabis Transition | Mad Money | CNBC	15856	US	281	2124	CNBC Television	190	50	38	5
	https://www.youtube.com/watch?v=9ddMrMgsbGs&ab_channel=Kady	Are You Eligible? Revealing UK's Medical Cannabis Prescription Criteria: 2023 Application	15430	GB	1123	312	Kady	619	153	33	5
	https://www.youtube.com/watch?v=2PaoLm_-AqQ&ab_channel=WGRZ-TV	The role of medical cannabis for chronic pain	15120	US	304	548	WGRZ-TV	256	74	31	4
	https://www.youtube.com/watch?v=APa2rrGgv1k&ab_channel=ABCActionNews	Florida lawmakers work to change medical marijuana program as 2022 legislative session begins	15120	N/A	139	934	ABC Action News	174	73	29	4
	https://www.youtube.com/watch?v=2lf--5baz_o&ab_channel=GodintheGrass	🌱 How To Get Prescription Cannabis UK 🇬🇧 the Costs, Basics and my Advice	15055	GB	580	375	God in the Grass	373	60	28	3
	https://www.youtube.com/watch?v=d9v8dkkCJVQ&ab_channel=Hinterlandco.	My experience accessing medical cannabis in Australia	15017	AU	905	788	Hinterland co.	278	58	28	3
	https://www.youtube.com/watch?v=UxaE8VJdhoo&ab_channel=SkyNews	Still no medical cannabis trials for NHS - five years on from legalisation	14816	GB	146	243	Sky News	263	142	29	4
	https://www.youtube.com/watch?v=RaF2rJSjZV4&ab_channel=EpilepsyAction	Medical cannabis and epilepsy | our views and what next?	14723	GB	677	1963	Epilepsy Action	188	95	35	4
	https://www.youtube.com/watch?v=d3BF6IZm404&ab_channel=BBCNews	Cannabis clubs allowed to open in Germany | BBC News	14690	GB	199	30	BBC News	406	184	33	4
	https://www.youtube.com/watch?v=4P-fSeHLZnY&ab_channel=KPRC2Click2Houston	Medical marijuana and senior citizens	14542	US	139	556	KPRC 2 Click2Houston	196	82	27	3
	https://www.youtube.com/watch?v=r-GTWoaUlz0&ab_channel=ABCActionNews	Medical marijuana business could boom in Florida if Amendment 2 passes	14539	N/A	186	2853	ABC Action News	83	38	33	3
	https://www.youtube.com/watch?v=UEfhjR8CQys&ab_channel=UCSFNeurosurgery	Medical Cannabis for Those Living With Brain Tumors: What Do We Really Know?	14518	US	4483	1411	UCSF Neurosurgery	258	N/A	56	6
	https://www.youtube.com/watch?v=aGRPWLY39Pg&ab_channel=ThisMorning	Why Isn't Medical Cannabis More Widely Available In The UK? | This Morning	14433	GB	833	1443	This Morning	312	2	36	5
	https://www.youtube.com/watch?v=QU6XhmtWnAo&ab_channel=nzherald.co.nz	Auckland grandma legally uses dried cannabis flower | nzherald.co.nz	14375	NZ	224	882	nzherald.co.nz	300	N/A	29	3
	https://www.youtube.com/watch?v=NubTubg94-E&ab_channel=AaronBosterMD	Medical Cannabis (drug) and Multiple Sclerosis: What does Science Say?	14370	US	2171	1933	Aaron Boster MD	564	114	59	7
	https://www.youtube.com/watch?v=uQSAsw4-x64&ab_channel=KHOU11	'It's the first of its kind in Houston' | Medical marijuana company opens permanent storefront	14360	US	134	772	KHOU 11	213	133	33	4
	https://www.youtube.com/watch?v=UneO6mbiBxw&ab_channel=GrowConversations	Discussing UK Medical Cannabis Clinics with MAMEDICA's Jon Robson - GC Podcast S2 E2	14047	GB	3599	415	Grow Conversations	239	88	35	5
	https://youtube.com/watch?v=snloa5KasKU&ab_channel=Kady	MOST POPULAR Medical Cannabis Clinic Options | Prices & Reviews	13985	GB	2422	236	Kady	594	272	42	5
	https://www.youtube.com/watch?v=GHSwL_3Yvkw&ab_channel=DocMJ	Differences Between Cannabis Sativa and Cannabis Indica | Medical Marijuana Experts At DocMJ	13863	N/A	154	2086	Doc MJ	172	17	35	4
	https://www.youtube.com/watch?v=LMeNFFe-ZHQ&ab_channel=NBCNews	Why experts warn cannabis may worsen anxiety for those trying to treat it	13820	N/A	184	246	NBC News	158	151	33	4
	https://www.youtube.com/watch?v=Zu0MYzQretg&ab_channel=FOX4Dallas-FortWorth	Texas lawmaker hoping to expand medical marijuana access	13716	US	169	499	FOX 4 Dallas-Fort Worth	287	138	28	4
	https://www.youtube.com/watch?v=UWSbNUHVw74&ab_channel=ThunderbirdPartnershipFoundation	From anxiety to university - One man’s journey with medical cannabis	13676	N/A	398	2058	Thunderbird Partnership Foundation	259	0	30	4
	https://www.youtube.com/watch?v=YtIKuFh1BoE&ab_channel=CBSNewYork	N.J.'s Cannabis Regulatory Commission approves 7 medical marijuana dispensaries	13577	US	132	844	CBS New York	156	30	29	4
	https://www.youtube.com/watch?v=JFloqyn73T4&ab_channel=DocMJ	How Does Medical Cannabis Relate To Schizophrenia | Medical Marijuana Experts At DocMJ	13545	N/A	388	2075	Doc MJ	243	67	45	6
	https://www.youtube.com/watch?v=SskH7YyaZ5A&ab_channel=ThisMorning	Medical Cannabis: Mum Pleads for Her Son's Life-Saving Cannabis Treatment | This Morning	13315	GB	560	1898	This Morning	177	0	34	4
	https://www.youtube.com/watch?v=trjyPZds1lo&ab_channel=MAMEDICA%C2%AE	What happens during a nine-month consultation? Mamedica patient ‪@DrewIsSharing‬ shares his journey!	13230	N/A	672	97	MAMEDICA®	325	141	37	5
	https://www.youtube.com/watch?v=WaysXRBBilo&ab_channel=WKBWTV%7CBuffalo%2CNY	What to know before you grow: New York State approves growing marijuana at home	13064	US	215	37	WKBW TV | Buffalo, NY	250	90	27	3
	https://www.youtube.com/watch?v=anW8vdzTjO0&ab_channel=News9YouTube	Wild West Of Weed: Oklahoma Struggles To Regulate Booming Medical Marijuana Industry	13063	US	321	988	News 9 YouTube	125	44	33	4
	https://www.youtube.com/watch?v=WTIUrteh-uc&ab_channel=ChurchNewsroom	Coalition Seeks Safe and Compassionate Alternative to Utah’s Medical Marijuana Initiative	13051	N/A	142	2170	Church Newsroom	119	9	31	4
	https://www.youtube.com/watch?v=iHO4RNb2lNs&ab_channel=THV11	Can your medical marijuana get you fired?	12920	US	283	1834	THV11	97	37	29	4
	https://www.youtube.com/watch?v=i6B0AbxJPaM&ab_channel=TMJ4News	CBD oil, medical marijuana saved child from life of seizures	12800	US	95	1992	TMJ4 News	170	29	28	3
	https://www.youtube.com/watch?v=5BdeaMscDCA&ab_channel=KSHB41	A look inside MO medical marijuana growing facility, testing lab	12519	US	202	1394	KSHB 41	97	29	31	3
	https://www.youtube.com/watch?v=nvwULdolww8&ab_channel=WION	South Africa becomes first African nation to allow Marijuana use | World Of Africa	12386	IN	228	38	WION	304	130	34	4
	https://www.youtube.com/watch?v=3HXluyu3LRQ&ab_channel=FOX4Dallas-FortWorth	Medical marijuana expanding in Texas? It could happen this legislative session.	12308	US	329	613	FOX 4 Dallas-Fort Worth	252	115	30	3
	https://www.youtube.com/watch?v=U3a8MAwe0DQ&ab_channel=ZDoggMD	The Straight Dope (On Our Medical Cannabis AMA) | Incident Report 166	12249	US	841	2220	ZDoggMD	348	62	34	3
	https://www.youtube.com/watch?v=SiEb9qgZ9h4&ab_channel=WashtenawCountyHealthDepartment	Update on Medical Cannabis Use in Pregnancy	12214	US	3496	720	Washtenaw County Health Department	128	N/A	58	5
	https://www.youtube.com/watch?v=ccjhnPdLVzs&ab_channel=KSHB41	"Bud-tender" training for medical marijuana jobs	12180	US	100	1629	KSHB 41	118	13	27	3
	https://www.youtube.com/watch?v=PzNVoJ7lbfs&ab_channel=Dr.OmarDanoun	Medical Marijuana for Epilepsy: The Full Story	11668	US	384	629	Dr. Omar Danoun	298	99	45	5
	https://www.youtube.com/watch?v=n_DQ6G1TZkE&ab_channel=CNBCTelevision	You'll see medical marijuana first at the federal level in the U.S.: Aurora Cannabis CEO	11466	US	270	1059	CNBC Television	151	23	35	3
	https://www.youtube.com/watch?v=BVHoUR8uJak&ab_channel=Newshub	Ministry of Health approves NZ grown medicinal cannabis for prescription | Newshub	11423	NZ	148	688	Newshub	187	N/A	36	4
	https://www.youtube.com/watch?v=qJmTaJqWEgI&ab_channel=Veriheal	The easiest way to get a Medical Marijuana Card in Florida	11359	US	93	1788	Veriheal	136	13	30	3
	https://www.youtube.com/watch?v=PbBUm0cycfE&ab_channel=1News	Medical cannabis: Inside NZ company's first harvest	11239	NZ	239	793	1News	184	N/A	29	3
	https://www.youtube.com/watch?v=FuoAUpXVIH0&ab_channel=NewsOn6%2FKOTV	Oklahoma Doctors Explain How To Get A Medical Marijuana Recommendation	10801	US	118	2138	News On 6/KOTV	122	30	31	3
	https://www.youtube.com/watch?v=Q9KBm_-15ec&ab_channel=TheCannabisExperts	The Interaction Between Cannabis & Other Drugs!	10676	GB	204	1150	The Cannabis Experts	341	37	43	5
	https://www.youtube.com/watch?v=Asxlo0ppegU&ab_channel=13NewsNow	Medical marijuana and drug tests for work	10672	US	116	1219	13News Now	56	16	40	4
	https://www.youtube.com/watch?v=YNgAuNKkdRc&ab_channel=FOX9Minneapolis-St.Paul	Minnesota farmers questioning legality of homegrown marijuana sales	10658	US	153	31	FOX 9 Minneapolis-St. Paul	174	193	30	4
	https://www.youtube.com/watch?v=Vi6GLhb5HoI&ab_channel=ThisMorning	Dr Zoe Explores The Debate Behind Painkillers vs Cannabis | This Morning	10648	GB	406	138	This Morning	149	21	45	5
	https://www.youtube.com/watch?v=NbREGeAGZI0&ab_channel=Veriheal	How To Get Your California Medical Marijuana Card in 2021	10574	US	143	1192	Veriheal	157	30	30	4
	https://www.youtube.com/watch?v=FPPzMVdTY68&ab_channel=MichiganMedicine	Medical Marijuana and Driving: Results of a Michigan Survey	10536	N/A	75	2030	Michigan Medicine	71	42	35	5
	https://www.youtube.com/watch?v=cDxkMzusFxs&ab_channel=KVUE	Texas House OKs medical cannabis expansion bill | KVUE	10447	US	115	1190	KVUE	226	72	33	3
	https://www.youtube.com/watch?v=4ax1F7HLpEo&ab_channel=KVUE	DPS opens applications for Texas medical cannabis dispensaries | KVUE	10379	US	173	561	KVUE	142	31	29	3
	https://www.youtube.com/watch?v=i4oqb4enf88&ab_channel=MAMEDICA%C2%AE	Travelling with medical cannabis | StevoTheMadMan shows you how it’s done!	10353	N/A	291	163	MAMEDICA®	250	62	31	4
	https://www.youtube.com/watch?v=LTepKBkjpUs&ab_channel=1News	Scheme to make medicinal cannabis easier to access isn't working, industry says	10139	NZ	126	728	1News	109	N/A	30	3
	https://www.youtube.com/watch?v=OZGKxVYqGTI&ab_channel=THV11	Is it legal to have a concealed carry license and medical marijuana card? | VERIFY	10122	US	155	1723	THV11	52	22	30	3
	https://www.youtube.com/watch?v=a44Iax4wg7E	How Medical Marijuana Works, and Which Conditions It Treats | Doctor ER	10054	US	505	1683	Doctor ER	330	54	64	7
	https://www.youtube.com/watch?v=YlnZrcQKOv8&ab_channel=PainBC	Medical Cannabis and Cannabinoids for Chronic Pain	10003	N/A	3414	751	PainBC	180	17	68	8
	https://www.youtube.com/watch?v=Xd71eUdRspg&ab_channel=KPRC2Click2Houston	Texas Agriculture Commissioner calls for legalizing medical marijuana in Texas	9936	US	110	748	KPRC 2 Click2Houston	337	153	32	4
	https://www.youtube.com/watch?v=IXfXAjbB954&ab_channel=CalmEffect	Medical Marijuana Doctor Appointment- What to Expect	9923	US	413	1984	CalmEffect	209	0	33	5
	https://www.youtube.com/watch?v=CPYZ0G_9mZE&ab_channel=EndocaCBD	Is Medical Cannabis legal in the UK?	9614	DK	300	2101	Endoca CBD	178	45	32	4
	https://www.youtube.com/watch?v=1cfkXaHKnZY&ab_channel=ABCNews%28Australia%29	Tasmanian medicinal cannabis farm to triple production as demand skyrockets | ABC News	9596	AU	120	275	ABC News (Australia)	148	N/A	30	4
	https://www.youtube.com/watch?v=VfRnQBRlw2c&ab_channel=TamronHallShow	Can Medical Marijuana Help with Anxiety?	9544	US	274	1760	Tamron Hall Show	165	22	35	4
	https://www.youtube.com/watch?v=11GeNIFXMJY&ab_channel=ABCScience	Medical cannabis is on the rise – but does it work? | Epilepsy, Chronic Pain & Sleep	9509	AU	182	1909	ABC Science	N/A	51	44	5
	https://www.youtube.com/watch?v=H2tAlG6xP2Q&ab_channel=Dr.HillsPainManagementDoctor	How to Get a Medical Cannabis Card in UTAH	9406	US	293	1621	Dr. Hills Pain Management Doctor	173	83	40	6
	https://www.youtube.com/watch?v=cGEgL9-eaQg&ab_channel=FOX5NewYork	Medical marijuana in New York	9327	US	161	1262	FOX 5 New York	97	47	26	3
	https://www.youtube.com/watch?v=rY6WuuysJ54&ab_channel=KVUE	Many Texans qualify for medical marijuana but don't know | KVUE	9214	US	163	528	KVUE	149	47	30	3
	https://www.youtube.com/watch?v=0jnyEgZALaY&ab_channel=TheFirearmFirm	Can I Carry A Gun & Have A Medical Marijuana Card in Florida? ‪@TheFirearmFirm‬	9131	US	284	637	The Firearm Firm	346	73	29	3
	https://www.youtube.com/watch?v=yjbuqJdakus&ab_channel=Pregistry	Medical Marijuana in Pregnancy	9102	US	122	1599	Pregistry	41	32	37	4
	https://www.youtube.com/watch?v=PW5UaM8DWLg&ab_channel=LMC	Did this Man Use WEED to Cure Cancer? (Documentary)	8903	US	1570	33	LMC	656	113	46	5
	https://www.youtube.com/watch?v=MQwE4YxTMQQ&ab_channel=HealthTreeFoundationforMultipleMyeloma	CBD and Medical Marijuana Use for Cancer Patients	8893	US	3897	973	HealthTree Foundation for Multiple Myeloma	157	8	53	6
	https://www.youtube.com/watch?v=pT2OiofcAug&ab_channel=RachaelWilson	How To Get Medical Cannabis On Prescription UK | Medicinal cannabis in the UK | Cannabis Clinics :	8841	GB	752	1221	Rachael Wilson	256	59	40	5
	https://www.youtube.com/watch?v=caKKVJdgb7s&ab_channel=10TampaBay	Can medical cannabis help kids with autism?	8834	US	161	834	10 Tampa Bay	119	17	41	4
	https://youtube.com/watch?v=SKLnWz9DrQA&ab_channel=MississippiCannabisPatientsAlliance	Medical Marijuana in Mississippi - All You Need To Know - MCPATV	8760	US	714	732	Mississippi Cannabis Patients Alliance	242	29	52	6
	https://www.youtube.com/watch?v=YhU3VYgznew&ab_channel=FOX13NewsUtah	A look inside Utah's medical marijuana industry	8714	US	198	507	FOX 13 News Utah	137	23	36	4
	https://www.youtube.com/watch?v=5YvbdyN1oaE&ab_channel=CannabisLegalGroup	What are the Rights of Medical Marijuana Caregivers?	8679	N/A	1724	1620	Cannabis Legal Group	185	20	28	3
	https://www.youtube.com/watch?v=TYAYPvRK6_A&ab_channel=9NewsAustralia	New medicinal marijuana clinic opens in Adelaide's north | 9 News Australia	8611	AU	120	434	9 News Australia	141	N/A	29	3
	https://www.youtube.com/watch?v=9VL0-RCPW78&ab_channel=Kady	STREET vs MEDICAL Cannabis Experience | 1 Year Legal UK Patient	8573	GB	1235	247	Kady	445	247	35	4
	https://www.youtube.com/watch?v=OHNlx7DuRhY&ab_channel=MLive	Inside a Michigan medical marijuana test lab	8549	US	153	2159	MLive	41	4	31	4
	https://www.youtube.com/watch?v=vqps-IB3PQ8&ab_channel=MarijuanaAwareWebinars	Terpenes: The Key to Medical Marijuana - March 15, 2023	8504	US	5143	505	MarijuanaAware Webinars	350	19	54	7
	https://www.youtube.com/watch?v=dujTTK58BOY&ab_channel=DocMJ	How DocMJ Helps To Get Medical Marijuana Card in Florida | DocMJ	8491	N/A	50	970	Doc MJ	50	3	30	5
	https://www.youtube.com/watch?v=JYChheqBEDA&ab_channel=ABS-CBNBalitangAmerica	Hawaii now offers medical marijuana for travelers	8485	US	174	1964	ABS-CBN Balitang America	84	24	28	4
	https://www.youtube.com/watch?v=kIUs8piKXLM&ab_channel=UniversityofMarylandSchoolofPharmacy	MS in Medical Cannabis Program Overview	8409	US	153	1866	University of Maryland School of Pharmacy	74	14	35	5
	https://www.youtube.com/watch?v=7LDugKZJruo&ab_channel=FOX4Now	Medical marijuana helping people sleep	8305	US	226	1178	FOX 4 Now	108	26	31	3
	https://www.youtube.com/watch?v=qRPwmfkwNCQ	New limits on medical marijuana kick in for Florida today | Action News Jax	8243	US	155	704	Action News Jax (CBS47 & FOX30)	59	97	34	4
	https://www.youtube.com/watch?v=uqDRm5XIm_U&ab_channel=PennLive.com	One of the first purchases of dry leaf medical marijuana in Pa.	8224	US	44	2193	PennLive.com	46	23	33	4
	https://www.youtube.com/watch?v=6xjebY0zquU&ab_channel=MAMEDICA%C2%AE	What happens during an initial consultation for medical cannabis? | ‪@DrewIsSharing‬	8202	N/A	276	457	MAMEDICA®	168	46	43	5
	https://www.youtube.com/watch?v=3AFgI1Giqws&ab_channel=TODAY	Olivia Newton John on her medical marijuana use | TODAY Show Australia	8185	AU	437	1894	TODAY	118	N/A	38	4
	https://www.youtube.com/watch?v=X86xPUgyLBA&ab_channel=HealthyandProductiveMichigan	Difference between medical marijuana and recreational marijuana	8079	US	206	2132	Healthy and Productive Michigan	N/A	N/A	34	4
	https://www.youtube.com/watch?v=57ix9DB015w	Opponents of medical marijuana drop lawsuit in Utah	8073	US	236	2215	CBS News	154	71	34	4
	https://www.youtube.com/watch?v=RkXydShmWiU&ab_channel=News5Cleveland	Here's how to get medical marijuana card	8072	N/A	127	2186	News 5 Cleveland	74	9	30	4
	https://www.youtube.com/watch?v=6a4lnp90noc&ab_channel=9NewsAustralia	Inside Australia’s first fully operational medical cannabis farm | Nine News Australia	8052	AU	107	1802	9 News Australia	100	N/A	31	3
	https://www.youtube.com/watch?v=_Yy8O8D9JSM&ab_channel=CancardOfficial	Cannabis & Driving	8040	N/A	160	605	Cancard Official	279	109	27	3
	https://www.youtube.com/watch?v=TniKXtAwcQo&ab_channel=FOX9Minneapolis-St.Paul	Minnesota begins selling medical marijuana flower I KMSP FOX 9	7844	US	171	885	FOX 9 Minneapolis-St. Paul	125	92	33	3
	https://www.youtube.com/watch?v=2dTZrUomii8&ab_channel=Leafwell	What Are the Benefits of Having a Medical Marijuana Card?	7839	US	149	489	Leafwell	29	2	31	4
	https://www.youtube.com/watch?v=ZqJRVsMsG7c&ab_channel=FOX26Houston	Largest provider of medical cannabis in Texas opens first location in Houston	7833	US	158	772	FOX 26 Houston	160	55	31	4
	https://www.youtube.com/watch?v=V6tbfqomXEQ&ab_channel=RichardCellerLegal%2CP.A.	Medical Marijuana in the Florida Workplace: Can You Be Fired by Employer If You Test Positive?	7782	N/A	204	1897	Richard Celler Legal, P.A.	82	59	32	5
	https://www.youtube.com/watch?v=BaFqei3LyI4&ab_channel=ABC13Houston	Houston area is home to the newest medical marijuana dispensary	7652	US	160	772	ABC13 Houston	150	35	30	3
	https://www.youtube.com/watch?v=3_dURqDQ28o&ab_channel=OKCannabisLawOffice	Can You Grow Then Sell Medical Marijuana to a Dispensary?	7582	US	86	1579	OK Cannabis Law Office	140	25	31	3
	https://www.youtube.com/watch?v=sRUhtfu5tgY&ab_channel=KENS5%3AYourSanAntonioNewsSource	Here's who benefits under Texas's now-official medical marijuana expansion	7562	US	134	1066	KENS 5: Your San Antonio News Source	136	36	28	3
	https://www.youtube.com/watch?v=YZmGQu1sH14&ab_channel=AtlantaNewsFirst	Medical marijuana dispensaries could be expanding in Georgia	7557	US	181	1211	Atlanta News First	112	52	29	3
	https://www.youtube.com/watch?v=8C_anE-0lrs&ab_channel=SkyNews	Families urge government to fund medical cannabis research	7544	GB	148	482	Sky News	142	90	33	5
	https://www.youtube.com/watch?v=VkHLZwQAXdk&ab_channel=KXAN	State of Texas: New push to expand access to medical marijuana	7511	N/A	389	1210	KXAN	153	84	31	3
	https://www.youtube.com/watch?v=-zZ7JZqmkVo&ab_channel=WXYZ-TVDetroit%7CChannel7	Medical Marijuana smoker found not guilty of DUI despite trace amounts in blood	7469	US	156	2060	WXYZ-TV Detroit | Channel 7	96	51	30	4
	https://www.youtube.com/watch?v=d2k7ixpfIoY&ab_channel=TheCannabisConversation	EPISODE #61 Cannabis and Terpenes with Dr. Ethan Russo, leading Medical Cannabis Doctor and Researc	7462	GB	2804	1549	The Cannabis Conversation	212	13	56	5
	https://www.youtube.com/watch?v=I_mfEEElAk8&ab_channel=AffordableMarijuanaLicense	Medical Marijuana Distillate Syringes	7364	US	213	949	Affordable Marijuana License	94	11	34	4
	https://www.youtube.com/watch?v=RQdPgIVyayM&ab_channel=DiscoverMarijuana	Medical Marijuana For Neuropathy Pain: Marijuana for Beginners | Discover Marijuana	7304	US	540	1094	Discover Marijuana	232	29	33	4
	https://www.youtube.com/watch?v=nGHHsqhJz5I	Great-grandmother battles Ypsilanti Township over number of medical marijuana plants	7105	US	148	1134	Click On Detroit | Local 4 | WDIV	148	102	29	4
	https://www.youtube.com/watch?v=3UauwIJjV20&ab_channel=NationalCouncilonSevereAutism	Medical Cannabis for Autism: Science, Practice and Policy	7032	US	2640	626	National Council on Severe Autism	210	35	49	6
	https://www.youtube.com/watch?v=ksUY8pfLamU&ab_channel=FOX4Dallas-FortWorth	Texas: The Issue Is - Will Texas expand access to medical marijuana?	7021	US	260	613	FOX 4 Dallas-Fort Worth	157	74	27	4
	https://www.youtube.com/watch?v=HeukC_Bsdx0&ab_channel=ApogeeInstrumentsInc.	Class Announcement: The Science and Technology of Medical Cannabis Cultivation Fall 2022 Edition	7009	US	159	645	Apogee Instruments Inc.	370	61	29	4
	https://www.youtube.com/watch?v=vT6NLcaNH1I&ab_channel=GBNews	A third of police officers unaware of cannabis prescription laws	6968	GB	287	618	GBNews	127	81	31	5
	https://www.youtube.com/watch?v=UzexK7gTOGY&ab_channel=Pulse.lk	Legalising Medical Cannabis in Sri Lanka	6911	LK	181	1415	Pulse.lk	151	4	35	5
	https://www.youtube.com/watch?v=10BW4_uTkgw&ab_channel=Kady	UK Fails And Falls Behind AGAIN With Cannabis Laws	6794	GB	747	117	Kady	475	247	36	4
	https://www.youtube.com/watch?v=c-WMZ5dXQmk&ab_channel=CBSPittsburgh	Medical Marijuana’s Legal Status In PA Changes How Cops Can Do Traffic Stops	6746	N/A	162	946	CBS Pittsburgh	132	21	33	3
	https://www.youtube.com/watch?v=tj82v7uR15A&ab_channel=GreenGardenGuy1	Growing Medical Cannabis in a Rainforest	6743	US	1746	98	GreenGardenGuy1	289	176	29	3
	https://www.youtube.com/watch?v=VFZfgrNlRzo&ab_channel=BonniGoldstein%2CMD	Medical Cannabis and Autism	6640	US	2982	766	Bonni Goldstein, MD	285	29	47	6
	https://www.youtube.com/watch?v=XMMRLyxLyd8&ab_channel=NBC6SouthFlorida	Growing Pains for Medical Marijuana in Florida | NBC 6	6618	US	178	2186	NBC 6 South Florida	56	5	27	4
	https://www.youtube.com/watch?v=enm8RhlhUcc&ab_channel=KFOROklahoma%27sNews4	Oklahoma medical marijuana businesses say seed-to-sale system slowing stock	6595	N/A	153	771	KFOR Oklahoma's News 4	73	0	24	3
	https://www.youtube.com/watch?v=KFBnJ9s9Ga4&ab_channel=11Alive	Push to grow medical marijuana in Georgia	6553	US	189	870	11Alive	124	72	27	3
	https://www.youtube.com/watch?v=B7TFmtP2phA&ab_channel=DocMJ	Qualifying Medical Conditions For Medical Marijuana (MMJ) Card In Florida & Ohio | DocMJ	6467	N/A	111	2066	Doc MJ	57	2	35	3
	https://www.youtube.com/watch?v=hc9UXnZiYXM&ab_channel=TheCannabisDoc	How to get your Florida Medical Marijuana Card 2022	6452	US	190	724	The Cannabis Doc	232	67	33	3
	https://www.youtube.com/watch?v=xe9fylORWB0&ab_channel=UHSPAlumni	Medical Cannabis for Pharmacists CE	6445	N/A	3882	1017	UHSP Alumni	143	8	69	8
	https://www.youtube.com/watch?v=RUeq3M8We6g&ab_channel=GodintheGrass	Your First Consultation for Medical Cannabis 🌱🇬🇧 What To Expect?	6182	GB	550	365	God in the Grass	133	62	29	3
	https://www.youtube.com/watch?v=eBWapUHl3NI&ab_channel=McMasterOptimalAgingPortal	Medical cannabis: A solution for chronic pain?	6177	CA	1356	1011	McMaster Optimal Aging Portal	80	N/A	54	5
	https://www.youtube.com/watch?v=4FyrQyP6Hv0&ab_channel=CBS17	Medical marijuana bill passes NC Senate committee	6122	US	140	1129	CBS 17	160	90	34	3
	https://www.youtube.com/watch?v=fnhOn2vUZgA&ab_channel=eNCA	Medical marijuana | Global cannabis demand at all-time high	6096	ZA	502	426	eNCA	35	8	28	3
	https://www.youtube.com/watch?v=exJvbMLulRQ&ab_channel=9NewsAustralia	Patients fight for access to cannabis based medication | Nine News Australia	6086	AU	488	1957	9 News Australia	120	N/A	36	3
	https://www.youtube.com/watch?v=4-GA_dInl78&ab_channel=NBCNews	How Much Do You Know About Medical Marijuana And CBD? | NBC News Now	6082	N/A	291	1802	NBC News	62	21	38	4
	https://www.youtube.com/watch?v=m-RieM4cZMc&ab_channel=FOX13TampaBay	Behind the scenes at Apollo Beach's medical cannabis operation	6023	US	125	2132	FOX 13 Tampa Bay	66	14	29	3
	https://www.youtube.com/watch?v=1HiUcui2qJk&ab_channel=NEWSCENTERMaine	Cannabis could be legal nationwide with a prescription	6013	US	49	336	NEWS CENTER Maine	69	35	31	3
	https://www.youtube.com/watch?v=-JQd4IhWdkM&ab_channel=FOX9Minneapolis-St.Paul	Minnesota cannabis retailers stuck in loophole with expunged records	5965	US	147	35	FOX 9 Minneapolis-St. Paul	84	46	30	3
	https://www.youtube.com/watch?v=oRfIxMtK6Wk&ab_channel=WSB-TV	Medical marijuana could soon be available at your local Georgia pharmacy	5958	US	143	87	WSB-TV	149	68	27	3
	https://www.youtube.com/watch?v=SLqFkXy_oKI&ab_channel=10NewsFirst	Medical Breakthrough Reveals Medicinal Cannabis Helps Those With Tourette Syndrome | 10 News First	5932	AU	121	421	10 News First	93	13	33	3
	https://www.youtube.com/watch?v=41cw_LQLWg8&ab_channel=KARE11	Minnesota lawmakers approve smoking medical cannabis for adults	5825	US	107	1171	KARE 11	116	42	27	4
	https://www.youtube.com/watch?v=dvJDRI8C7oo&ab_channel=WSB-TV	First medical cannabis oil dispensaries open up across state, including location in Marietta	5792	US	143	459	WSB-TV	52	25	29	4
	https://www.youtube.com/watch?v=MJCweuzCpYo&ab_channel=11Alive	Georgia medical marijuana sales scheduled to start within weeks	5790	US	167	465	11Alive	70	30	28	3
	https://www.youtube.com/watch?v=YQFOYJlB0HU&ab_channel=9NewsPerth	Inside WA's Medical Cannabis Facility | 9 News Perth	5751	AU	172	1810	9News Perth	71	N/A	28	3
	https://www.youtube.com/watch?v=XFawCEYA8hc&ab_channel=EpilepsyFoundationEasternPennsylvania	Medical Marijuana and Epilepsy	5745	N/A	2822	1831	Epilepsy Foundation Eastern Pennsylvania	96	21	56	6
	https://www.youtube.com/watch?v=xsZn1As6Dco&ab_channel=10TampaBay	Florida surpasses 700K medical marijuana patients	5726	US	117	833	10 Tampa Bay	72	38	29	3
	https://www.youtube.com/watch?v=BHmnmclcz24&t=36s&ab_channel=TheLondonPainClinic	Is Medicinal Cannabis or CBD now legal in the UK for a variety of medical conditions?	5721	GB	295	1242	The London Pain Clinic	99	0	44	5
	https://www.youtube.com/watch?v=zjjoiIHnwm0&ab_channel=DrJagmeetSethiMD%2CSethiCannabisClinic	CBD Oil for Parkinson's Disease? Doctor Explains About Medical Cannabis.	5677	CA	307	411	Dr Jagmeet Sethi MD, Sethi Cannabis Clinic	113	N/A	42	5
	https://www.youtube.com/watch?v=e10QbtyDNSo&ab_channel=ANC24%2F7	PH House panels approve bill legalizing medical marijuana use | ANC	5642	PH	577	176	ANC 24/7	60	41	34	4
	https://www.youtube.com/watch?v=QQ6FsE5kyzU&ab_channel=NectarMedicalVapes	Cancard - The UK's Medical Cannabis Card | Nectar Insights	5604	GB	318	990	Nectar Medical Vapes	131	41	32	3
	https://www.youtube.com/watch?v=moftBTBfO8k&ab_channel=13ONYOURSIDE	Cerebral Palsy Approved for Medical Marijuana	5603	US	106	1969	13 ON YOUR SIDE	55	6	29	3
	https://www.youtube.com/watch?v=Neu2DxPL7Ec&ab_channel=JameelRehman	How to get your medical marijuana card in Australia - #36	5595	AU	1446	620	Jameel Rehman	112	66	33	3
	https://www.youtube.com/watch?v=EfDXuKHFF68&ab_channel=WCCO-CBSMinnesota	What Do Minnesota’s Patients Think Of Medical Marijuana?	5568	US	134	2978	WCCO - CBS Minnesota	53	21	30	4
	https://www.youtube.com/watch?v=OKKOSHT7Qu4&ab_channel=SyqeAir-%D7%A1%D7%90%D7%99%D7%A7%D7%99%D7%90%D7%99%D7%99%D7%A8	SyqeAir the Metered-Dose Medical Cannabis Inhaler for Fast Pain Reduction with Minimum Side Effects	5541	IL	54	680	SyqeAir - סאיקי אייר	N/A	N/A	24	3
	https://www.youtube.com/watch?v=cWWcrBlnt6A&ab_channel=DisabledAmericanVeterans	Medical cannabis as an alternative to opioids for veterans	5527	US	192	1752	Disabled American Veterans	149	0	26	3
	https://www.youtube.com/watch?v=UIibuK3Wl2k&ab_channel=UNTVNewsandRescue	Doctors’ group opposes legalization of medical cannabis in PH	5503	PH	151	171	UNTV News and Rescue	80	101	31	3
	https://www.youtube.com/watch?v=b35CFvu2CBo&ab_channel=MarijuanaSA	Touring an Indoor Medical Cannabis Facility in South Africa - Uncle Rooney's	5457	ZA	467	648	Marijuana SA	141	26	30	3
	https://www.youtube.com/watch?v=DXxmdS6avSk&ab_channel=QueenCityNews	Medical marijuana legalization one step closer in NC	5452	US	113	521	Queen City News	77	47	29	3
	https://www.youtube.com/watch?v=XHqshjCEQlc&ab_channel=ABC13Houston	Temporary medical marijuana sites open in Houston area	5410	US	62	1466	ABC13 Houston	135	20	26	3
	https://www.youtube.com/watch?v=6vqKj7cxEis&ab_channel=FOX9Minneapolis-St.Paul	Lawsuit by medical marijuana provider could shake up THC landscape in Minnesota | FOX 9 KMSP	5306	US	104	682	FOX 9 Minneapolis-St. Paul	92	46	27	3
	https://www.youtube.com/watch?v=i4rod_dGkSM&ab_channel=thermidor	UK medical cannabis patient unboxes new prescription!	5292	GB	206	44	thermidor	13	3	25	3
	https://www.youtube.com/watch?v=HGAAbfiuxQQ	Medical Cannabis with Dr. Ethan Russo | Body of Wonder Podcast	5186	US	2190	1295	Andrew Weil Center for Integrative Medicine	89	N/A	45	7
	https://www.youtube.com/watch?v=wOn2q7jKhqE	Dr Elisabeth Philipps in Conversation with a Medical Cannabis Prescriber	5181	GB	2720	865	Curaleaf Clinic	80	24	43	6
	https://www.youtube.com/watch?v=2KSb1coVqnU&ab_channel=Leafwell	How to Get a Medical Marijuana Card Online with Leafwell	5145	US	60	595	Leafwell	63	22	25	3
	https://www.youtube.com/watch?v=fFIxGDZtDZQ&ab_channel=LawyerYouKnow	Medical Marijuana | How to Smoke Weed in Florida LEGALLY!	5111	US	186	1302	Lawyer You Know	132	11	29	3
	https://www.youtube.com/watch?v=KWM-gEsCeVU&ab_channel=Kady	UK Medical 🥦 Clinic Prices - What are you willing to pay? How much is TOO MUCH?	5048	GB	856	103	Kady	327	357	33	4
	https://www.youtube.com/watch?v=w9NUKuQtSKk&ab_channel=LivingBeyondBreastCancer	Medical marijuana to manage symptoms and side effects	5043	US	3491	1487	Living Beyond Breast Cancer	68	7	68	6
	https://www.youtube.com/watch?v=bEW3Fx1ARLM	Marijuana for Beginners: Medical Marijuana for IBS | Discover Marijuana	5025	US	426	1052	Discover Marijuana	145	44	58	6
	https://www.youtube.com/watch?v=ok9VNz2sLeQ&ab_channel=11Alive	Medical marijuana gets approval to distribute to residents in Georgia	4995	US	133	554	11Alive	69	38	30	3
	https://www.youtube.com/watch?v=SivfHluIKsQ&ab_channel=NeurologyLive	Efficacy of Medical Cannabis for the Treatment of Dystonia: Saar Anis, MD	4976	US	219	1045	NeurologyLive	86	18	40	5
	https://www.youtube.com/watch?v=A_YT1_p49hc&ab_channel=DrJagmeetSethiMD%2CSethiCannabisClinic	CBN in Medical Cannabis for Sleep. Doctor Explains About Medical Cannabis	4961	CA	828	431	Dr Jagmeet Sethi MD, Sethi Cannabis Clinic	133	N/A	49	6
	https://www.youtube.com/watch?v=mgJxilIZjPY&ab_channel=11Alive	VERIFY: Is it still illegal to buy medical marijuana in Georgia?	4959	US	142	1411	11Alive	112	60	31	3
	https://www.youtube.com/watch?v=TsRh2eqB9Rc&ab_channel=BeingPatientAlzheimer%27s	Being Patient: Explainer | Medical Cannabis and Dementia	4955	US	178	1413	Being Patient Alzheimer's	67	6	34	3
	https://www.youtube.com/watch?v=BjlsNoP50j4&ab_channel=WHAS11	Is Kentucky prepared for legal out-of-state medical marijuana purchases?	4951	US	260	585	WHAS11	72	37	30	3
	https://www.youtube.com/watch?v=TL3EZfGufiA&ab_channel=StatenIslandAdvance	How do I get a New York medical marijuana card?	4896	US	78	1794	Staten Island Advance	52	9	27	3
	https://www.youtube.com/watch?v=PTNLi2k2oHI&ab_channel=ABCNews%28Australia%29	New pathway to access medicinal cannabis in SA | ABC News	4892	AU	162	1601	ABC News (Australia)	99	N/A	31	3
	https://www.youtube.com/watch?v=yXL-Ybytcw0&ab_channel=WKYCChannel3	Why are medical marijuana prices in Ohio higher than other states?	4825	US	116	2018	WKYC Channel 3	40	17	25	4
	https://www.youtube.com/watch?v=MuSK2lAIT8Q&ab_channel=DrJagmeetSethiMD%2CSethiCannabisClinic	Inside WA's top secret medical cannabis facility | Nine News Australia	4821	AU	314	1809	9 News Australia	101	N/A	31	3
	https://www.youtube.com/watch?v=aqsdsROzGVQ&ab_channel=WLKYNewsLouisville	Medical marijuana in Kentucky: Who qualifies, how will it work, and more	4799	US	145	487	WLKY News Louisville	62	N/A	29	3
	https://www.youtube.com/watch?v=d-nd4ATksyk&ab_channel=10TampaBay	Recreational marijuana initiative gains support from Florida's largest medical marijuana operator	4785	US	151	723	10 Tampa Bay	94	33	30	3
	https://www.youtube.com/watch?v=aNhUYYlTcGM&ab_channel=FOX7Austin	Austin-based medical marijuana operator opens its first Texas dispensary | FOX 7 Austin	4776	US	117	492	FOX 7 Austin	84	25	26	3
	https://www.youtube.com/watch?v=wCwWF39FfBU&ab_channel=GodintheGrass	UK 🇬🇧Medical Cannabis 🌱 Frequently Asked Questions #1	4747	GB	394	282	God in the Grass	145	68	35	5
	https://www.youtube.com/watch?v=2Z7Y3XncWhw&ab_channel=Veriheal	How to Get Your Medical Cannabis Card in Washington State	4631	US	182	1577	Veriheal	106	16	29	3
	https://www.youtube.com/watch?v=imOc8oDl-dw&ab_channel=WWLTV	Smokable marijuana now sold for medicinal use in Louisiana	4618	US	138	940	WWLTV	82	39	28	3
	https://www.youtube.com/watch?v=SiGnA3kk2xU&ab_channel=MjFlo	How To Get Your Medical Marijuana Card In PA in 4 Steps	4609	N/A	209	1670	Mj Flo	103	30	28	3
	https://www.youtube.com/watch?v=Q9lja19EAcc&ab_channel=MedwellHealthandWellnessCenters	Medical Vs Recreational Marijuana Access	4608	US	97	2067	Medwell Health and Wellness Centers	10	1	34	3
	https://www.youtube.com/watch?v=ev3f7fRnVGo&ab_channel=WWLTV	New medical marijuana bill good sign for pot's future in Louisiana, officials say	4601	US	150	788	WWLTV	131	10	30	3
	https://www.youtube.com/watch?v=wjhw5LI2g_Q	How to Get a Medical Marijuana Card in California: Step-by-Step Guide	4579	N/A	348	443	Breaking The Cycle	155	N/A	29	3
	https://www.youtube.com/watch?v=soVBlMxZ31U&ab_channel=VoiceofAmerica	Thailand Legalizes Medical Marijuana	4574	US	130	2044	Voice of America	53	12	32	3
	https://www.youtube.com/watch?v=iMbEKEsD-bk	UK Medical Weed Growing Laws Need To Change	4537	GB	1148	166	Kady	315	121	34	4
	https://www.youtube.com/watch?v=qnGJ_tH4nzQ&ab_channel=Leafwell	How to Get a Medical Marijuana Card in California	4518	US	75	462	Leafwell	47	0	30	3
	https://www.youtube.com/watch?v=F0iV1rmjGoc&ab_channel=GreenHealthDocs	How to get a West Virginia medical marijuana card - Green Health Docs Medical Marijuana Doctors	4490	US	73	1283	Green Health Docs	96	0	29	3
	https://www.youtube.com/watch?v=3cdlDv6E0p0&ab_channel=ABCNews%28Australia%29	Victoria launches trial exploring medicinal cannabis patients being allowed to drive | ABC News	4437	AU	135	72	ABC News (Australia)	178	N/A	31	4
	https://www.youtube.com/watch?v=So0CRUJTZaE&ab_channel=ModernAging-HolisticHealth%26WellnessAfter50	Medical Cannabis and CBD For Women's Health: Menopause, Menstrual Cramp, Stress, Pain, Anxiety	4355	US	1380	1065	Modern Aging - Holistic Health & Wellness After 50	176	21	50	6
	https://www.youtube.com/watch?v=0jmeZx5yFKc&ab_channel=AFPNewsAgency	Green hopes as Australia legalises medical cannabis	4355	N/A	140	2994	AFP News Agency	54	0	27	3
	https://www.youtube.com/watch?v=kqSe7sUl0cQ&ab_channel=KJRH-TV%7CTulsa%7CChannel2	Medical marijuana booms in Oklahoma	4350	US	151	1933	KJRH -TV | Tulsa | Channel 2	55	48	28	3
	https://www.youtube.com/watch?v=-onDyPZ63F4	The BBC feature Frances Pallas, a medical cannabis patient at Sapphire Medical Clinics	4338	GB	112	868	Curaleaf Clinic	100	42	33	4
	https://www.youtube.com/watch?v=fgAMgC2KotI&ab_channel=DrugScience	How to prescribe medical cannabis in the UK - In My Professional Opinion	4329	GB	3228	1303	Drug Science	128	16	43	5
	https://www.youtube.com/watch?v=WOIAjA6JOn4&ab_channel=CNBCTelevision	Tilray CEO: Opportunities in medical cannabis are tremendous	4323	US	176	1030	CNBC Television	53	18	33	4
	https://www.youtube.com/watch?v=-B6-pg5tfO0&ab_channel=FoxBusiness	Rep. Gaetz introduces legislation that would expand research into medical cannabis	4307	US	285	2023	Fox Business	98	38	28	3
	https://www.youtube.com/watch?v=UYcSRRNem3M&t=516s&ab_channel=CannabisLegalizationNews	Federal Cannabis Legalization News | Lawsuit Dismissed & Appeal Filed	4285	US	4180	26	Cannabis Legalization News	395	103	44	6
	https://www.youtube.com/watch?v=klna6eXduLI&ab_channel=WRTVIndianapolis	Indiana legislators looking at legalizing medical marijuana	4277	US	97	2115	WRTV Indianapolis	78	26	29	3
	https://www.youtube.com/watch?v=6alhYEdIqCQ&ab_channel=News5Cleveland	Here are the new rules for buying Medical Marijuana	4275	N/A	122	1562	News 5 Cleveland	40	18	27	3
	https://www.youtube.com/watch?v=ivaRQJIqd9s&ab_channel=WCNC	Could North Carolina legalize medical marijuana?	4257	US	129	788	WCNC	69	61	34	5
	https://www.youtube.com/watch?v=vCXjVn640z8&ab_channel=MedicalCannabisUK-APatientsthoughts	Medical Cannabis And Flying To Europe 😮 It wasn’t What I Expected 🌱💚	4252	GB	714	649	Medical Cannabis UK - A Patients thoughts	147	48	30	3
	https://www.youtube.com/watch?v=nZU7uV755Es&ab_channel=CBSMiami	SEE IT: Burglars Break Into & Ransack Florida Medical Marijuana Dispensary	4243	US	35	1621	CBS Miami	10	13	24	2
	https://www.youtube.com/watch?v=CS_FxEa2pN0&ab_channel=11Alive	Georgia approves regulation, license for two medical marijuana businesses	4227	US	153	555	11Alive	51	11	28	3
	https://www.youtube.com/watch?v=mfI2ceaBEYY&ab_channel=5NEWS	Man Tries to Rob Oklahoma Medical Marijuana Dispensary, Detained by One of the Owners	4217	US	128	1453	5NEWS	26	19	27	3
	https://www.youtube.com/watch?v=Gw71ZrWpBHI&ab_channel=THV11	You can't use medical marijuana while on parole or probation	4208	US	100	869	THV11	16	21	29	3
	https://www.youtube.com/watch?v=dbJGKsKvFIE&ab_channel=AndrewWeilCenterforIntegrativeMedicine	Body of Wonder - Recommending Medical Marijuana (Cannabis) with Rebecca Abraham, RN, BSN	4203	US	2034	521	Andrew Weil Center for Integrative Medicine	57	N/A	50	6
	https://www.youtube.com/watch?v=1XfyGJ5wTZ0&ab_channel=KJRH-TV%7CTulsa%7CChannel2	Green Gold Rush: Oklahoma's medical marijuana regulations response	4196	US	172	1238	KJRH -TV | Tulsa | Channel 2	30	10	27	3
	https://www.youtube.com/watch?v=Uek3X4F1uRI&ab_channel=DiscoverMarijuana	Medical Marijuana Dosing Explained | Considerations When Dosing Tinctures and Vape Carts	4143	US	986	1227	Discover Marijuana	45	7	42	4
	https://www.youtube.com/watch?v=oMBNmJXzHo4&ab_channel=11Alive	Georgia stores to start selling medical cannabis	4041	US	132	463	11Alive	103	23	30	3
	https://www.youtube.com/watch?v=91wl7jeUfGg&ab_channel=LOCAL12	Doctor explains how re-classifying marijuana could have medical benefits	3996	US	232	88	CBS New York	97	31	29	4
	https://www.youtube.com/watch?v=iF4P7zYy5V8&ab_channel=CBS17	Medical marijuana advances again in NC Senate committee	3995	US	129	528	CBS 17	65	29	29	3
	https://www.youtube.com/watch?v=kxb9-UQUhQk&ab_channel=Kady	NEW Medical Canna Card For All UK Cannabis Patients... OR IS IT?	3956	GB	762	226	Kady	180	90	29	3
	https://www.youtube.com/watch?v=PktUrVfCA5s&ab_channel=VICEAUNZ	What's Going on With Cannabis Dispensaries in Australia? | Australia Today Ep 7	3948	N/A	113	403	VICE AUNZ	53	24	28	3
	https://www.youtube.com/watch?v=5i336v4YUKw&ab_channel=SkyNewsAustralia	Medicinal cannabis prescriptions are placing more stress on mental health services	3903	AU	27	440	Sky News Australia	50	137	34	3
	https://www.youtube.com/watch?v=caQz6WQS6Ug&ab_channel=Jamie%27Can%27~leaf	Ordering and receiving a medical marijuana prescription in the UK and how to get a prescription 2024	3884	N/A	741	111	Jamie 'Can'~leaf	147	85	25	3
	https://www.youtube.com/watch?v=KkN8J-NFE7g&ab_channel=JohnCrumpNews	Bill To Allow Medical Marijuana Card Owner To Own Guns	3857	US	278	563	John Crump News	466	80	25	3
	https://www.youtube.com/watch?v=nUX-8_IqlZU&ab_channel=FOX13NewsUtah	Utah cities ignoring state medical cannabis law	3817	US	112	163	FOX 13 News Utah	76	26	27	4
	https://www.youtube.com/watch?v=qRq2qxpQfpY&ab_channel=ApolloCannabisClinic%28Online%26PhoneAppointmentsOnly%29	How To Take Your Medical Cannabis Oil	3781	CA	273	1437	Apollo Cannabis Clinic (Online & Phone Appointments Only)	29	2	28	5
	https://www.youtube.com/watch?v=UKU7tsQqYRI&ab_channel=OhioMarijuanaCard	How To Get Your Medical Marijuana Card in Ohio	3778	US	102	1680	Ohio Marijuana Card	45	4	25	4
	https://www.youtube.com/watch?v=llRL30M9vC0&ab_channel=EdTalksAbout	IS UK 🇬🇧 PRIVATE MEDICAL CANNABIS WORTH IT??…	3760	N/A	411	215	Ed Talks About	169	108	24	3
	https://www.youtube.com/watch?v=XUT39CCzz_A&ab_channel=wgaltv	Medical marijuana: What is the impact on employment?	3679	N/A	180	541	wgaltv	35	N/A	28	3
	https://youtube.com/watch?v=Inw35moeq3s&ab_channel=THV11	What conditions qualify for medical marijuana in the state of Arkansas?	3653	US	31	1911	THV11	10	2	24	3
	https://www.youtube.com/watch?v=WlM_121d8Tk&ab_channel=AuroraEurope	Production of medical cannabis (animation)	3640	DE	198	1332	Aurora Europe	48	2	33	4
	https://www.youtube.com/watch?v=OdDRq9HlYcQ&ab_channel=TheCannabisDoc	The New Florida Medical Marijuana Update - 8/26/22	3624	US	132	706	The Cannabis Doc	61	40	33	4
	https://www.youtube.com/watch?v=2A9WwcHVJ3M&ab_channel=Organixx	Recreational Marijuana or Medical Cannabis? - Why the Name matters | John Malanca The Sacred Plant	3614	US	356	1951	Organixx	47	6	32	4
	https://www.youtube.com/watch?v=oS1vAcH8-N0&ab_channel=GodintheGrass	What if I get stopped? 🛑👮‍♂️ Medical Cannabis 🌱🇬🇧	3600	GB	488	338	God in the Grass	120	41	25	3
	https://www.youtube.com/watch?v=k4VmMnTWHQo&ab_channel=Crohn%27sandColitisCanada	What Are the Benefits of Medical Cannabis?	3581	CA	69	496	Crohn's and Colitis Canada	24	1	40	6
	https://www.youtube.com/watch?v=E5p-5mZy-0g&ab_channel=MatthewHarrisLaw%2CPLLC	New Medical Marijuana Laws of Texas (Medical Cannabis)	3509	US	289	1093	Matthew Harris Law, PLLC	164	66	27	3
	https://www.youtube.com/watch?v=WV3Ou5A_UE4&ab_channel=CantourageClinic	Eddie's medical cannabis journey	3409	GB	299	375	Cantourage Clinic	68	35	28	3
	https://www.youtube.com/watch?v=OWmrsP3X0m4&ab_channel=VideoDocs	Does cannabis reduce the need for opioid painkillers?	3315	N/A	204	627	Video Docs	64	18	35	4
	https://www.youtube.com/watch?v=UKk9DducXRM&ab_channel=CannabisIsMedicineUK	How I use Medibud Wiki to Choose my Uk Medical Cannabis Strains	3309	GB	972	188	Cannabis Is Medicine UK	161	N/A	29	3
	https://www.youtube.com/watch?v=3NxZrmkpfFY&ab_channel=Aphenex	I got accepted to try UK medical cannabis (for anxiety/agoraphobia)	3284	GB	876	761	Aphenex	56	48	28	3
	https://www.youtube.com/watch?v=GEIQ22J5QAY&ab_channel=PeterAttiaMD	The impact of impaired driving: alcohol, cannabis, prescription drugs, and more | Mark Rosekind	3196	N/A	848	124	Peter Attia MD	82	8	31	4
	https://www.youtube.com/watch?v=G9pZjxkMZy8&ab_channel=GodintheGrass	Why did I Get UK 🇬🇧Prescription For Medical Cannabis?🌱	3105	GB	387	394	God in the Grass	83	27	30	4
	https://www.youtube.com/watch?v=ATSYc4CjsMw&ab_channel=TheCraze%E2%84%A2Collective	Any Tasmanian GP can now prescribe cannabis - 7 Nightly News	3103	US	109	1125	The Craze™ Collective	56	26	25	3
	https://www.youtube.com/watch?v=XJc_-vwH5EE&ab_channel=KalkineMedia	All you need to know about Australia’s burgeoning medicinal cannabis industry	3087	AU	321	1152	Kalkine Media	74	9	29	3
	https://www.youtube.com/watch?v=zhvcQ4cSWEY&ab_channel=ABS-CBNNews	The World Tonight: FDA - Some patients can request cannabis oil prescription	2962	PH	212	2053	ABS-CBN News	25	14	28	3
	https://www.youtube.com/watch?v=c8aimN7bo6A&ab_channel=TheGreenBaron	I am Officially a NZ Medical Cannabis Patient	2730	NZ	564	696	The Green Baron	82	7	27	3
	https://www.youtube.com/watch?v=XBcQGwV0XLA&ab_channel=EdTalksAbout	IRRADIATED ☢️ UK Medical CANNABIS in the POST/MAIL letter PART2	2657	N/A	706	519	Ed Talks About	92	72	25	3
	https://www.youtube.com/watch?v=aFfuY9PC1i4&ab_channel=respectyarn	UK Police Body Cam Footage Prescription Cannabis Patient searched under suspicion of supply.	2625	N/A	1492	297	respectyarn	62	29	25	3
	https://www.youtube.com/watch?v=jmTASiEnngA&ab_channel=MedicalCannabisUK-APatientsthoughts	Driving & Medical Cannabis in the UK is it Legal? All info in description.	2548	GB	719	634	Medical Cannabis UK - A Patients thoughts	83	51	24	3
	https://www.youtube.com/watch?v=TL2adNXT60o&ab_channel=CNN	Weed 2: Prescription Pot	2523	N/A	106	3802	CNN	41	3	28	3
	https://www.youtube.com/watch?v=_zhm4GXUsng&ab_channel=MedCard	Texas Cannabis Prescription: How To Get One	2392	N/A	224	976	MedCard	46	1	32	4
	https://www.youtube.com/watch?v=04jCiLz78NU&ab_channel=ThailandWalksAndShorts	How to get a legal medical cannabis prescription in the UK.	2137	GB	464	239	Thailand Walks And Shorts	51	38	33	5
	https://www.youtube.com/watch?v=YRPLwgNCayU&ab_channel=PKDFoundationofCanada	Medical Cannabis in Patients with Chronic Kidney Disease (15/02/23)	2103	N/A	7239	526	PKD Foundation of Canada	37	N/A	43	5
	https://www.youtube.com/watch?v=VjFnxhcTcBo&ab_channel=Justin%E2%80%99sWorld	I have applied for a UK Medical Cannabis prescription	2092	GB	1284	911	Justin’s World	47	23	28	3
	https://www.youtube.com/watch?v=LiHvKNn8TVU&ab_channel=EdTalksAbout	IRRADIATED ☢️ UK Medical CANNABIS in the POST/MAIL ✉️	2088	N/A	111	519	Ed Talks About	39	30	27	3
	https://www.youtube.com/watch?v=CP1QrcQyXVk&ab_channel=GoodfellowUnit	Goodfellow Unit Webinar: Medicinal cannabis and how to prescribe	2075	NZ	3146	1921	Goodfellow Unit	15	N/A	38	3
	https://www.youtube.com/watch?v=9IJaoHjNrDo&ab_channel=10TampaBay	New study shows medical cannabis could reduce opioid use by pain patients	2064	US	131	907	10 Tampa Bay	27	9	25	3
	https://www.youtube.com/watch?v=ZpLZ6wYKIiE&ab_channel=CBSPhiladelphia	Montco warning: cannabis gummies laced with fetanyl & heroin	2009	US	158	525	CBS Philadelphia	23	2	26	3
	https://www.youtube.com/watch?v=PlqgF04Ip-8&ab_channel=CannabisIsMedicineUK	Grow Pharma Strawberry Glue -UK Medical Cannabis	1978	GB	634	412	Cannabis Is Medicine UK	47	36	25	3
	https://www.youtube.com/watch?v=FzXplDiP6ks&ab_channel=MediLeafUK	MediLeaf Reviews My New Script	1935	GB	286	258	MediLeafUK	51	10	28	3
	https://www.youtube.com/watch?v=FVaghD890TU&ab_channel=SkyNewsAustralia	Victorian government moving to make medicinal cannabis legal whilst driving	1783	AU	79	513	Sky News Australia	48	43	27	3
	https://www.youtube.com/watch?v=g6OzJ5SEBwU&ab_channel=ActiveAgingCanada	Recreational, self-therapeutic and medical cannabis use	1704	N/A	331	1151	ActiveAgingCanada	4	0	40	4
	https://www.youtube.com/watch?v=PFLocofJ5Q4&ab_channel=TGAAustralia	Medicinal cannabis access for health professionals	1663	AU	120	927	TGA Australia	6	N/A	30	3
	https://www.youtube.com/watch?v=ah2HBZD40iM&ab_channel=MarijuanaSA	Lawyers Explain Prescription Cannabis in South Africa	1635	ZA	1104	448	Marijuana SA	40	6	27	3
	https://www.youtube.com/watch?v=2rSdq1TgAZ4&ab_channel=UKCannabisSocialClubs	"Patients are not being denied medical cannabis" House of Lords March 4th 2019	1623	N/A	476	1977	UK Cannabis Social Clubs	46	48	33	4
	https://www.youtube.com/watch?v=GVdCElftNbI&ab_channel=CuraleafClinic	Can I drive if I am a Medical Cannabis patient?	1615	GB	27	1290	Curaleaf Clinic	7	2	26	3
	https://www.youtube.com/watch?v=bb6-XHZK5Z4&ab_channel=WellnessHero	Cost of Medical (NY) Cannabis ~ one month prescription w/ ratios:dosages	1534	US	574	2101	Wellness Hero	53	54	32	4
	https://www.youtube.com/watch?v=Tie39NvXbQo&ab_channel=MediLeafUK	I Finally Got Prescribed UK Cannabis Legally	1452	GB	129	364	MediLeafUK	43	27	27	3
	https://www.youtube.com/watch?v=8UK6pY5bDuQ&ab_channel=DrugScience	Using Medical Cannabis To Treat Tourettes - Michael's Story | Project Twenty21	1438	GB	213	1231	Drug Science	28	1	29	3
	https://www.youtube.com/watch?v=vA1cEhqE4f4&ab_channel=LucyStafford	Prescribed Medical Cannabis for Chronic Pain UK	1385	N/A	654	1962	Lucy Stafford	69	15	31	3
	https://www.youtube.com/watch?v=Ef6Uje9-AIc&ab_channel=MedWatchToday	Prescription medication derived from cannabis helps epilepsy patients	1379	US	299	1831	MedWatch Today	22	3	28	3
	https://www.youtube.com/watch?v=RZAhj5mUCkI&ab_channel=LecramCangig	Medicinal Cannabis is Legal in Canada	1347	N/A	89	4522	LecramCangig	16	1	26	3
	https://www.youtube.com/watch?v=fYTBqQMJiBM&ab_channel=MAMEDICA%C2%AE	Top tips for travelling with medical cannabis	1302	N/A	170	151	MAMEDICA®	29	9	31	4
	https://www.youtube.com/watch?v=5XrdJc9wYOA&ab_channel=VJNeurology	Advocating for medical cannabis access and acceptance in the UK	1231	GB	433	421	VJNeurology	36	N/A	27	3
	https://www.youtube.com/watch?v=zkJg3MJhsqc&ab_channel=MedicalCannabisUK-APatientsthoughts	How to get Medical cannabis in the UK what is the process	1157	GB	1449	413	Medical Cannabis UK - A Patients thoughts	76	56	30	4
	https://www.youtube.com/watch?v=utPhWV0KMs4&ab_channel=PeterReynolds	BBC Morning Live, Prescription Cannabis, 24th April 2024	1066	GB	399	100	Peter Reynolds	28	8	31	4
	https://www.youtube.com/watch?v=T3eWh51CAQ0&ab_channel=TheCannabisConversation	EPISODE #192: The first cannabis flower prescription on the NHS with Mike Roberts	1055	GB	1594	339	The Cannabis Conversation	26	3	40	5
	https://www.youtube.com/watch?v=ErRwYSy7ehQ&ab_channel=5News	Cannabis legally prescribed to patients on NHS, but who will be allowed to receive it? - 5 News	1030	GB	143	2101	5 News	N/A	N/A	32	3
	https://www.youtube.com/watch?v=7dZJGaNe_PM&ab_channel=DriveChange	Why we need equal driving rights for legal medicinal cannabis patients | Drive Change	879	N/A	177	1102	Drive Change	15	5	35	4
	https://www.youtube.com/watch?v=quwG6Rb9Uss&ab_channel=ITVNews	Are NHS prescriptions for medical cannabis are 'too restrictive'? | ITV News	876	GB	158	1963	ITV News	18	N/A	33	4
	https://www.youtube.com/watch?v=YWJHovxtwtg&ab_channel=TheAntidote	Please prescribe some Cannabis doc!!	863	GB	419	1890	The Antidote	18	13	32	3
	https://www.youtube.com/watch?v=3QSxoQrHZeU&ab_channel=theMSguide	Medical #Cannabis/#Marijuana/#Sativex. How it works and how to get it prescribed.	833	GB	1341	809	theMSguide	N/A	8	41	4
	https://www.youtube.com/watch?v=fYXGKSmYIDM&ab_channel=LucyStafford	Eating After Two Years & Medical Cannabis Prescription UK	817	N/A	550	1968	Lucy Stafford	39	8	30	4
	https://www.youtube.com/watch?v=fcXnSJygjv8&ab_channel=Hinterlandco.	Medical cannabis application process Australia - Jessi CDA	789	AU	93	1651	Hinterland co.	6	2	29	3
	https://www.youtube.com/watch?v=GGI1tbchj_k&ab_channel=MarijuanaSA	Exploring Prescription Cannabis in South Africa: Pros and Cons	780	ZA	909	413	Marijuana SA	36	5	27	3
	https://www.youtube.com/watch?v=yxt6EOqDL9I&ab_channel=DrugScience	Legacy Cannabis vs Prescribed Cannabis - UK Patient Conference (November 2022)	774	GB	3463	610	Drug Science	25	9	54	5
	https://www.youtube.com/watch?v=858UTGPE2jo&ab_channel=TheCraze%E2%84%A2Collective	‘Massive benefits’: Explosion in medicinal cannabis prescriptions | 2GB	727	US	458	317	The Craze™ Collective	45	20	40	4
	https://www.youtube.com/watch?v=MIA-1rSCNrE&ab_channel=TheGreenBaron	Where to Find Info on Medical Cannabis in NZ	710	NZ	807	645	The Green Baron	25	8	34	4
	https://youtube.com/watch?v=UhxNctS41Kw&ab_channel=Shay%27sRoots	Why Prescription Cannabis when it is Legal?	667	N/A	87	2117	Shay's Roots	1	1	30	3
	https://www.youtube.com/watch?v=8MNJLJ-4HwU&ab_channel=crazyjane125JaneHinchliffe	How to infuse AVB from my cannabis prescription into coconut oil (part 1)	617	GB	121	866	crazyjane125 Jane Hinchliffe	8	1	27	3
	https://www.youtube.com/watch?v=_4swpiJmzY4&ab_channel=NordicOil	CBD & Medication Interactions	586	N/A	66	1653	Nordic Oil	7	0	31	3
	https://www.youtube.com/watch?v=Ir6zpq9jST8&ab_channel=WellnessHero	Exposing NY Medical Cannabis~ NOT able to travel w/ prescription	569	US	244	2172	Wellness Hero	23	11	26	3
	https://www.youtube.com/watch?v=z3aLbEQTlug&ab_channel=Crohn%27sandColitisCanada	How to Access Medical Cannabis?	540	CA	113	497	Crohn's and Colitis Canada	7	2	27	3
	https://www.youtube.com/watch?v=5GGjoa2PkSo&ab_channel=KENS5%3AYourSanAntonioNewsSource	Britney Griner prescribed medical cannabis to treat pain, lawyer says	532	US	30	749	KENS 5: Your San Antonio News Source	2	9	26	3
	https://www.youtube.com/watch?v=UOlc7LlH5wk&ab_channel=FutureCannabisProject	Pro Athletes, Pain, Prescription Painkillers and Cannabis	524	US	3154	1951	Future Cannabis Project	16	1	42	5
	https://www.youtube.com/watch?v=OO37NNfewUQ&t=80s&ab_channel=MississippiCannabisPatientsAlliance	Do I Need To Be On Opioids First To Get Medical Cannabis? | MCPA TV - Kris Jones, MS Dept of Health	517	US	151	806	Mississippi Cannabis Patients Alliance	23	0	29	3
	https://www.youtube.com/watch?v=VEswcb8RQ1k&ab_channel=Qldaah	3,136 prescriptions approved in Australia for medicinal cannabis between March 2018 - January 2019	516	N/A	143	1990	Qldaah	17	1	31	4
	https://www.youtube.com/watch?v=UGAh2tpcPac&ab_channel=respectyarn	GBNews Medicinal Cannabis Story - Breakfast with Isabelle and Martin	515	N/A	294	618	respectyarn	18	5	30	3
	https://www.youtube.com/watch?v=nMbG-qOjpyg&ab_channel=BerkshirePainClinic	Medical Cannabis In UK. Dr Deepak Ravindran. Berkshire Pain Clinic	509	GB	268	1927	Berkshire Pain Clinic	4	3	33	4
	https://www.youtube.com/watch?v=oB7-s4-16tY&ab_channel=CuraleafClinic	How to get an appointment for medical cannabis prescription	494	GB	40	1240	Curaleaf Clinic	2	0	26	3
	https://www.youtube.com/watch?v=zIatWSp3r5w&ab_channel=DrBrianWalkerMLC	How hard is it for Doctors to prescribe Cannabis?	492	AU	625	753	Dr Brian Walker MLC	19	5	32	4
	https://www.youtube.com/watch?v=IGmXkfQ6lI0&ab_channel=MMERIForumRadioatFloridaA%26MUniversity	Cannabis And Prescription Drugs: What Pharmacists Want You To Know	483	N/A	3258	987	MMERI Forum Radio at Florida A & M University	24	0	50	6
	https://www.youtube.com/watch?v=wnGoTcZmmcQ&ab_channel=Commander	Prescription Cannabis user arrested for no good reason at 420 Flagstaff gardens Melbourne 2023	479	N/A	319	470	Commander	2	6	26	3
	https://www.youtube.com/watch?v=PJ1P7l8TrlQ&ab_channel=FutureCannabisProject	MMA Fighter Kenny Florian - Pain, Prescription Painkillers and Cannabis	475	US	129	1955	Future Cannabis Project	10	1	25	3
	https://www.youtube.com/watch?v=MANpplXlWjU&ab_channel=CuraleafClinic	Starting Medical Cannabis prescribed by Sapphire Medical Clinics	474	GB	35	1290	Curaleaf Clinic	10	2	27	4
	https://www.youtube.com/watch?v=x24yqglNeI8&ab_channel=BRITISHCANNABIS%E2%84%A2	Is CBD Medical Cannabis?	470	N/A	52	807	BRITISH CANNABIS™	2	2	26	3
	https://www.youtube.com/watch?v=XVCCSa5JrK8&ab_channel=CannabisIsMedicineUK	New BBC I Player Documentary: The Issue- Cannabis- Prescription Pot Luck?	466	GB	62	324	Cannabis Is Medicine UK	22	4	32	5
	https://www.youtube.com/watch?v=eJfw2Ad9I3w&ab_channel=DrugScience	MEDICAL CANNABIS FIVE YEARS ON - UK Patient Conference (November 2023)	460	GB	2888	248	Drug Science	26	6	41	4
	https://www.youtube.com/watch?v=spHsf0f5y_E&ab_channel=OryonDevelop	Teaser: "Medical Cannabis – Prescriptions & Evidence in the UK"	454	GB	62	1353	Oryon Develop	9	0	25	3
	https://www.youtube.com/watch?v=cg4k43wb3a4&ab_channel=EdTalksAbout	Waking up MOUNT SNOWDON 🇬🇧 with my CANNABIS!… (announcement)	454	N/A	656	444	Ed Talks About	45	42	24	2
	https://www.youtube.com/watch?v=dyBMq5ULzFc&ab_channel=MisterQuuu	Amsterdam Trip - How to get Medical Cannabis Prescription from the Nederlands - By Pressure Lab	449	NO	363	482	Mister Quuu	N/A	1	27	3
	https://www.youtube.com/watch?v=6t_QZNzGmj4&ab_channel=MrSupercar55	Smoke On The Water Prescription Cannabis livery for Vapid Speedo Express in GTA V	425	GB	157	1075	MrSupercar55	4	2	23	2
	https://www.youtube.com/watch?v=yKjSaHZbeWg&ab_channel=crazyjane125JaneHinchliffe	How to infuse AVB from my cannabis prescription into coconut oil (part 2)	420	GB	1343	866	crazyjane125 Jane Hinchliffe	19	6	25	3
	https://www.youtube.com/watch?v=abp8gkS8zYM&ab_channel=MMJPR.ca	How to Get Medical Cannabis In Canada	408	N/A	69	2083	MMJPR.ca	2	1	29	3
	https://www.youtube.com/watch?v=6dEESOhfBfc&ab_channel=Veriheal	How To Get Your Medical Cannabis Card In Texas 2024	401	US	74	190	Veriheal	5	2	28	3
	https://www.youtube.com/watch?v=nnen2jx97ZA&ab_channel=CuraleafClinic	Medical cannabis access in the UK	389	GB	29	1290	Curaleaf Clinic	6	0	28	3
	https://www.youtube.com/watch?v=OlC9YvXrSRs&ab_channel=DavidAllen	David Allen Legal Tuesday: Walmart Terminates Woman Using Marijuana with a Medical Prescription	381	N/A	286	1886	David Allen	12	0	31	4
	https://www.youtube.com/watch?v=XHr6sQqw-g0&ab_channel=PLEACommunity	Medical Cannabis Awareness Week 2021: Day 4 - Industry Insights - Seed to Prescription | #MCAW2021	378	GB	1733	1002	PLEA Community	14	3	32	3
	https://www.youtube.com/watch?v=vu9OI9g71_8&ab_channel=MendocinoExperience	60 Seconds of Cannabis History - Part 26: 1915 -1920	374	N/A	61	1401	Mendocino Experience	8	0	25	3
	https://www.youtube.com/watch?v=_MxtuiCZBSM&ab_channel=FionaPattenMP	Fiona presents a bill to treat medicinal cannabis the same as other prescription drugs in road laws	370	AU	205	1752	Fiona Patten MP	7	3	32	4
	https://www.youtube.com/watch?v=QWsAmXNaGR4&ab_channel=ActiveAgingCanada	Be Wise - Recreational, self-therapeutic and medical cannabis use	357	N/A	164	1001	ActiveAgingCanada	5	0	32	4
	https://www.youtube.com/watch?v=X0xmSXEoS5s&ab_channel=Mansfield2day	Being prescribed Medical CANNABIS is extremely difficult in SA	349	ZA	899	1045	Mansfield2day	17	2	37	5
	https://www.youtube.com/watch?v=IS69bvTuvAM&ab_channel=TheSimpaLifePodcast	| Dr Callie Seaman | Ep 144 | Prescription Cannabis in the UK | Germany vs Malta | New CIC Role |	348	GB	4701	94	The Simpa Life Podcast	38	9	43	4
	https://www.youtube.com/watch?v=g_KNnsmIiK4&ab_channel=RtHonSirMikePenning	Medical Cannabis under Prescription: Children with Epilepsy, 3 Nov 2021	345	N/A	248	1002	Rt Hon Sir Mike Penning	9	2	34	4
	https://www.youtube.com/watch?v=QId-G3ussTI&ab_channel=TheSimpaLifePodcast	| Otherside Dispensary | Ep 126 | UK CBD Industry | FSA Recommendations | Prescription Cannabis |	335	GB	8297	266	The Simpa Life Podcast	13	2	29	3
	https://www.youtube.com/watch?v=xz_31IOWCo4&ab_channel=HealingProjectOC	How Cannabis Oil Can Affect the Potency of Prescription Drugs | Treating Dog Cancer w/ Cannabis Oil	332	US	155	985	Healing Project OC	18	3	27	3
	https://www.youtube.com/watch?v=mubU184ey6Q&ab_channel=AndyWrightTalkinReally	Medicinal Cannabis Oil is now legal for prescription (from 1st Nov 2018)	331	GB	431	2122	Andy Wright Talkin Really	N/A	6	25	3
	https://www.youtube.com/watch?v=cOGD69xfcCk&ab_channel=IntroCann	How to Access Medicinal Cannabis in South Africa with Cannabis Clinics	330	N/A	132	679	IntroCann	4	0	29	3
	https://www.youtube.com/watch?v=ZJJTSdkvFWY&ab_channel=MMERIForumRadioatFloridaA%26MUniversity	Cannabis and Addiction: Let’s Talk about Medical Marijuana as an Exit Medication	323	N/A	2613	1162	MMERI Forum Radio at Florida A & M University	9	3	41	4
